# Supplementary material for: Carbon and Nitrogen Metabolism Are Jointly Regulated During Shading in Roots and Leaves of Camellia Sinensis
Source: Front Plant Sci. 2022 Apr 15;13:894840. doi: 10.3389/fpls.2022.894840 (PMC9051521; doi:10.3389/fpls.2022.894840)
Supplement: Supplementary file 1 [file Table_1.XLSX]

## Sheet: Leaf
ID	m/z	rt(s)	adduct	Name	0JXL-1	0JXL-2	0JXL-3	0JXL-4	0JXL-5	0JXL-6	4JXL-1	4JXL-2	4JXL-3	4JXL-4	4JXL-5	4JXL-6	12JXL-1	12JXL-2	12JXL-3	12JXL-4	12JXL-5	12JXL-6	16JXL-1	16JXL-2	16JXL-3	16JXL-4	16JXL-5	16JXL-6	0XFL-1	0XFL-2	0XFL-3	0XFL-4	0XFL-5	0XFL-6	4XFL-1	4XFL-2	4XFL-3	4XFL-4	4XFL-5	4XFL-6	12XFL-1	12XFL-2	12XFL-3	12XFL-4	12XFL-5	12XFL-6	16XFL-1	16XFL-2	16XFL-3
M155T208	155.032	207.777	(M+H)+	2,3-Dihydroxybenzoic acid	28119.8	27458.6	20154.1	10132.1	11527.7	13571.2	4285.51	26642.1	17758.1	6341.01	18045.4	26805.4	34840.6	18344.9	54505.4	13172.4	25335.8	16925.8	25217.3	29890.5	10851.5	21421.4	9610.46	26650.8	14720.4	9197.03	19041.8	44977.1	25991.6	18694.3	14323.7	40155.7	53157.3	19674.1	31526.2	39576.7	44850	52896.5	28598	58265	61606.6	73789.6	13988.4	21295.2	20052.5
M139T313	139.037	312.613	(M+H)+	3-Hydroxybenzoate	30352.6	21928.5	32690.1	28331.4	33747.1	29121.4	23293.3	141918	19569.7	29436.8	32437.5	28173.2	18605.3	19019.7	9569.37	22293	5725.71	19966.4	21037.5	6391.73	16331.7	12495.3	11797.7	19580.3	22867.5	24894.8	11542.3	11242.1	25790.5	18980.1	18771.4	41163.5	22580.2	13292.7	11282.1	64581.2	8419.74	12479.7	8891.93	13297.2	8514.99	9444.37	15156.5	9861.03	7297.21
M151T162	151.038	161.849	(M+H-H2O)+	Homogentisic acid	171768	156111	441860	182857	144096	88003.7	472408	329103	189768	167923	607480	353246	159113	161242	265364	139275	170754	55931.5	477713	330745	283289	290225	358849	175937	276322	588488	941861	730251	232061	913237	778005	1.32626e+06	757860	3.69624e+06	2.30422e+06	1.15099e+06	1.02643e+06	2.65116e+06	557250	944668	5.01717e+06	4.08701e+06	689187	817770	897042
M288T67	288.142	66.571	(M+NH4)+	Tolbutamide	40946.2	46644.3	52093.7	22408.3	24097.8	42436.9	17916.3	37242.2	26027.3	28162.2	20680.9	29460.9	43136.4	27744.5	55065.7	21834.3	20414.4	19878.3	35529.2	48062.7	31857.5	36618.1	32305.8	38372.1	68345.7	67433	106891	138846	281419	140177	71831.9	113790	240251	85347.7	131887	151443	199885	189530	136024	278281	187637	273824	88088	126976	59343.2
M120T252_2	120.08	251.854	(M+H-H2O)+	Tyramine	89081.4	83534.5	165683	101799	55154.1	326920	387173	349199	347349	414090	441896	430166	1.88388e+06	1.32587e+06	1.4679e+06	162021	995836	134094	123168	102636	48826.8	65412.4	33810.6	91009.8	167793	210170	114531	87835.7	202100	80676.2	120674	2.49516e+06	454923	112172	161730	554531	827060	2.53898e+06	112263	629474	4.71068e+06	4.38996e+06	54646.9	56712.9	82962.3
M169T340	169.013	339.812	(M-H)-	Gallic acid	315475	382878	536459	400038	230952	341017	127055	376944	782915	386021	1.18556e+06	444615	1.21253e+06	165163	337866	253135	193308	133236	183689	396979	269352	328676	557959	504069	467587	382949	235704	222568	223289	237919	280146	216000	186073	100637	88633.9	205597	108787	102728	363377	135638	119275	79367.2	225353	87052.8	83852.2
M151T177	151.037	176.58	(M+H-H2O)+	3-Hydroxymandelic acid	90398.1	86687.6	225238	94374.2	51563.8	40040.6	231729	180091	104258	209404	300611	177512	113986	106847	155316	92143.4	53081.3	42532.4	248040	176486	119834	156814	115447	106578	136683	309828	302129	402984	114291	526419	397200	708768	452382	677739	446879	666820	373776	589996	302141	673888	698119	662616	185524	413652	629109
M93T110	93.0339	109.796	(M-H)-	Phenol	61419.5	42516.3	103474	66407.3	42073.3	85507.5	44323.9	26329	62299.5	22271.8	19699.2	42249.2	28472.6	20475.6	16939.6	20245.5	25218.1	43264.9	20429.5	16545.5	13442	18391.1	20660.5	21269.2	19253.1	17332.6	23194.7	17052	22790.5	22773.3	17536.5	19174.1	28482.2	19282.6	15961.9	11663.1	15745.2	22554.1	18878.3	15459.7	12678.8	20209.6	17240.5	8207.46	10288
M211T133	211.095	132.656	(M+H)+	Sinapyl alcohol	19485.8	35605	24407.9	26719	15577.4	20009.9	13330.2	26274	18791.8	21414.2	26375.7	27209.5	39091.5	28133.8	35866.4	15820.1	19999.3	21798.8	29494.8	37585.5	13155.4	22953	16049.6	28819.8	24909.4	28892.4	434587	79421	27166.7	331596	218139	63643.1	427217	510103	111913	68577.8	267311	487470	186224	608401	414853	136447	30392.9	207373	77849
M127T476	127.037	475.544	(M+H)+	1,3,5-Benzenetriol	17741.2	30752.5	10387.3	11680.7	18368.6	15185.2	7892.96	11834.6	6278.19	10209.7	20885.1	17222.1	20926.5	11763	6113.42	17263.5	6905.93	14481.7	30043.8	34848.3	23892.4	17487.6	28126.4	31995.9	9134.23	7024.35	62921.6	80977.9	13316.5	57836.4	61247.5	35951.6	40554.2	18443.6	23037.3	46339.8	12414.6	25117.7	33262.8	34269.6	6079.81	11255.9	54187.4	35087.1	71599.6
M122T126	122.059	126.207	(M+H)+	Benzamide	1383.03	5233.17	7591.92	2895.96	2822.51	3847.96	2728.87	2655.2	3096.66	4284.82	1457.48	6890.36	1876.85	59408.8	58515.2	2131.76	2467.09	6315.37	5001.68	3213.36	866.154	3790.22	1871.42	5215.8	5089.74	4865.58	79774.5	72889.6	1377.41	2196.92	75875.8	98127.4	58874.9	74269.8	72458.2	87184.4	67310.9	65414.3	2992.01	72539.8	82786	86729.5	2759.9	1977.48	76540.7
M171T143	171.064	142.952	(M+CH3COO+2H)+	Resorcinol	37202.7	62719.4	31165.9	29671.3	51588	46094.4	34636.7	86299.3	42869.6	48623.8	78719	57564.7	130015	99989.3	132721	90012	48811.9	41548.5	91366.1	114572	69167.4	79971.1	69451.1	118994	35905.9	26661.6	307645	239980	66338.5	121305	92525	58935.4	153022	361319	173305	59731.2	198899	305398	180718	179397	121199	273904	173671	80565.8	131684
M125T172	125.023	172.172	(M-H)-	Hydroxyhydroquinone	186756	264174	161162	62912.7	51929.7	318690	121100	83753.9	81037.3	259126	163087	134861	420596	161286	432996	291489	345868	143749	149213	67169	148546	88657.2	75090.1	82749	87364.9	193927	111274	129614	280830	380995	289678	436724	428357	466435	287490	459685	262074	421679	387302	481420	432745	410553	84966.3	315940	427751
M182T301	182.08	301.337	(M+CH3CN+Na)+	2-Methyl-3-hydroxybutyric acid	10396.7	12442.8	17002.4	13300.2	8898.19	32974.2	75982.8	59904.3	40459.7	49735.7	66458.2	110354	153557	165525	109108	47570.9	277193	28878.9	16283.3	13976.8	6872.56	12329.7	9605.46	43276.6	22864	34587.1	35987.3	28384.8	42273	25589.2	17135.3	126743	59353.5	22265.1	45895.1	106678	54300.6	153894	48510.2	77391.3	170116	130795	15091.2	10156.6	21085.9
M204T298	204.122	298.395	(M+H)+	Acetylcarnitine	40793.8	50984.5	49227.2	25549.4	24775.2	47534	15110.5	17341.7	22693.1	9244.02	23277	23893.7	68480	39190.2	42228.8	15304.3	58790.8	45185.2	27683.3	75641.4	23712.6	46668.5	20735.9	45837.9	29102.2	11149.9	133457	129736	28738.6	107789	42560.4	33540.7	120701	43245.7	69529.6	55470.3	22400.2	39078.6	25323.4	120216	64905.3	121465	16587.7	40180.1	48212.7
M277T39_2	277.217	39.1415	(M-H)-	alpha-Linolenic acid	681779	1.36531e+06	5.05268e+06	3.41368e+06	421858	7.45785e+06	405744	295306	746094	900117	965168	1.27043e+06	993593	352850	756479	1.19882e+06	1.21616e+06	4.13518e+06	964194	431076	1.29493e+06	1.03104e+06	1.39234e+06	3.39202e+06	7.99995e+06	9.25257e+06	1.20944e+06	456933	961101	2.54503e+06	3.65372e+06	1.08113e+06	1.52916e+06	2.89862e+06	1.7435e+06	2.21191e+06	1.39244e+06	1.17391e+06	248826	2152.15	2.2307e+06	1.03671e+06	4.69326e+06	1.47916e+06	1.78123e+06
M349T112	349.183	111.958	(2M+H)+	Suberic acid	39064.4	60712.9	35276.7	44648.3	52064	78328	19364.5	67671.2	34996.4	45363	52970.4	273097	226675	29711.5	103543	95038.9	143439	27415.5	93671.4	130330	34676.9	57539	160034	31353.2	18067.3	8562.38	35254.1	57629.9	25844	22073.9	85403.4	17900.5	171652	71368.5	24389	31379.1	23092.4	16484	31783.2	38909.6	17171.7	25906.2	38258.5	16425.2	58989.2
M133T82	133.05	81.657	(M-H)-	2,3-Dihydroxy-3-methylbutyric acid	841516	736362	1.83946e+06	827369	589716	572933	158457	391717	81962.2	122804	210103	154570	93039.8	28326.6	393315	429624	490493	286194	102201	77822.4	430294	94742.3	77413.8	106755	636688	360411	345862	275813	587751	311462	168003	185784	187099	170676	125928	158096	118409	157447	188594	207308	136629	96182.1	94373.8	129195	160942
M175T40	175.06	40.299	(M-H)-	2-Isopropylmalic acid	143792	92761.4	200406	112059	58833.7	198602	65791.2	51588	90688.8	47072.4	74699.3	93862.9	29070.2	16948.4	36620.3	28677.4	66160.2	134205	175586	62686.7	63834.8	117457	69547.9	233284	114160	104308	36342.4	18823.7	127489	34564.6	47518.4	66317.4	73060	29427.9	50837.8	66603.7	27129	26092.3	37221.4	41433.1	32345.7	28941.7	91983.3	44757.1	13782.1
M235T208	235.117	208.247	(2M-H)-	3-Hydroxyisovaleric acid	75591.4	70823.1	69296.7	37211.2	41407.1	81041.9	37883.6	77384.6	55731.9	52629.5	59500.6	152989	90525	36467.1	75893.9	44382.1	128332	85514.2	124782	107609	26290.6	108023	43816.1	135489	4076.6	3029.72	5951.34	7062.76	15654.7	2976.79	4552.07	4852.11	10047.5	3612.48	4143.19	5358.63	4061.71	3052.13	5766.58	2544.06	5217.2	6878.67	8686.53	4901.87	4216.11
M199T41_2	199.17	40.958	(M-H)-	Dodecanoic acid	172208	174236	1.15087e+06	360802	465920	819991	477981	291599	650887	129243	75267.8	229895	29234.5	33689	27583.7	75018.8	34214.8	157296	116532	201120	139866	129421	210822	132945	235351	877789	214417	281216	989302	359600	322695	1.1125e+06	335314	574446	656768	355921	82452.5	61714.5	100352	53769.7	27547.8	58207.8	174500	91218.5	83756.9
M279T88	279.231	87.982	(M-H)-	Linoleic acid	4830.51	7606.86	7142.42	4724.74	4222.1	5409.72	5522.4	3972.42	3826.41	6232.52	5651.95	7936.89	5681.62	4270.26	6179.65	4960.63	4282.3	3637.35	2931.79	3831.34	3672.67	3714.67	3537.94	2406.45	6072.86	6258.55	3683.53	7531.11	6363.04	5379.16	4177.35	9225.98	6340.52	6184.27	11159.7	5094.61	5797.04	4645.19	3535.65	3556.47	5083.48	3936.53	2093.26	7269.44	3391.93
M255T40	255.232	39.507	(M-H)-	Palmitic acid	530728	408247	574445	431650	366893	633772	760143	450623	518476	497735	397318	591943	340497	289457	542096	634035	379267	568019	587452	509711	775930	565282	654968	424710	310260	449850	311407	296779	441008	386128	423280	604368	383794	647192	843455	504272	381689	342650	323431	252608	252351	277434	701942	1.10128e+06	386694
M373T210	373.183	210.452	(M+K-2H)-	5(S)-HpETE	64904.2	83975.6	117148	108825	91480.9	161381	69751.3	122586	67679	110270	73670.7	223238	150312	24247.1	72615.2	54095.3	173062	87980.3	182151	82096	41769.2	85431.4	58623.5	79169.7	6960.55	8282.85	14631.8	16142.3	9567.88	16055	11469	16955.7	45519.6	17011.8	11719.5	17196	9054.66	34263.5	18028.4	20133.7	9899.58	12626.8	10600.4	5768.95	12326.5
M173T340	173.02	339.898	(M+H)+	Glycerol 3-phosphate	44115.5	33833	68738.9	38286.4	19476.6	44288.5	21560.9	19081	42398	19228.6	21860.7	43288.7	6882.99	8180.15	15539.5	6768.35	17168.8	58409.6	70193.9	30890	12896.4	39649.5	14531.5	32898.5	41276.8	140558	37452	13183.2	118997	16914.9	11547.5	9346.87	13684.3	12920.6	9846.04	6342.89	22634.3	12328.5	25734.4	14992.1	24675.1	17386.8	89616	26032.4	17257.9
M601T36	601.421	35.5815	(2M+H)+	4-Oxoretinol	254575	397328	206404	503155	239874	223785	311321	576222	382714	422420	726629	295868	379685	710098	431769	623174	409831	755568	404696	341039	534643	354548	620024	183658	111443	111336	381181	386127	54014.5	517306	229505	323004	169608	368596	347041	419466	923699	896408	314149	562330	1.01733e+06	1.05566e+06	202807	1.04735e+06	966602
M455T37	455.351	36.594	(M-H)-	Oleanolic acid	8411.73	28988.7	10609.1	22489.8	4753.37	7545.25	16733.2	47712	73461.4	130421	25595.1	14607.8	122784	132908	235172	118969	9969.78	19452.5	24272.8	135499	65389.6	32110.5	75907	28174.1	486344	88612.1	1.3719e+06	1.48132e+06	181870	2.97396e+06	1.78985e+06	491397	1.71071e+06	1.91573e+06	1.47693e+06	816699	1.55508e+06	1.83361e+06	683030	2.08429e+06	2.76132e+06	3.09764e+06	259797	2.7239e+06	2.53461e+06
M522T188	522.352	187.994	(M+H)+	1-Oleoyl-sn-glycero-3-phosphocholine	87861.9	85684.2	115872	121804	74885.2	98737.1	32382.2	39706.4	42555.5	43929	36647.8	59796.4	41473.1	22694.5	34915.1	21936.6	37623.1	135316	128600	58689.8	46503	106892	64146.2	76106.4	271576	287531	99832.8	70260.4	181076	76447.5	37156	26877.4	70409.4	62055.5	58563.7	28844.1	44272.5	86684.9	89647.6	84663.1	45360.3	55803.4	66352.1	95895	48593.7
M496T180	496.337	179.502	(M+H)+	1-Palmitoyl-sn-glycero-3-phosphocholine	438917	601568	290133	587022	357692	572763	118396	178959	144123	243213	153587	268923	212231	147508	217881	162374	333746	369517	523802	368592	261058	395425	304036	260919	1.34816e+06	963614	362768	413258	1.32848e+06	594878	96894.5	161224	306727	281567	599968	161927	272219	281437	492183	410764	229743	288620	407910	669432	152451
M293T43_3	293.21	42.7405	(M-H)-	13-OxoODE	1.8075e+06	632003	1.39862e+06	1.71051e+06	1.0348e+06	2.04344e+06	155022	383669	543774	289900	197956	709953	128653	202271	194693	218086	463474	3.82221e+06	2.18652e+06	722899	514838	827059	538974	1.10261e+06	838890	701412	526691	534266	1.81701e+06	360181	317300	146261	220786	155161	216161	239380	250468	389475	465257	277281	147195	309550	437608	384491	221406
M268T153_1	268.102	152.736	(M+H)+	Adenosine	344375	114239	121932	65898.6	254758	145892	61971.9	57477.8	52062.5	54806.7	48707.9	89389.1	90088.4	36462.6	199611	24565.6	48011.2	103727	93648.9	29785.8	45796.1	52372.1	74831.2	91894.5	176386	172227	160469	38054.9	165921	48043.5	41366.1	33815.8	34318.3	173688	52961.3	31049.1	89801.8	104809	24979.2	34226.1	141195	142038	56719.7	45021.4	122784
M348T453	348.068	452.537	(M+H)+	Adenosine monophosphate (AMP)	89634	86341.4	121715	76805.7	73428.4	74549.9	39858.2	61663	60853.4	40483.1	58829.7	66220.9	42431.7	53995.4	132888	40615.4	66109.1	253903	169346	61230.7	47150	74144	28102	64578.2	210150	261094	136302	31596.5	343596	52315	50131.3	44793.9	51252.4	32676.7	16066.9	18816.5	105051	42041.2	55019.8	31977.3	52686	49040.5	80320.4	28948.2	35669.9
M664T463	664.113	462.976	(M+H)+	Nicotinamide adenine dinucleotide (NAD)	41702.1	45822.1	99247.8	39272.8	35751.1	77992.6	38904.3	41395.2	62843.8	41885.9	48875.7	77532	29094.9	35227.4	36396.1	22353.9	53586	102955	90326.1	45178.4	27564.2	60357	31016.6	75322.2	89519.2	93376.6	34362.5	15028.7	114928	24202	26047.2	28882.9	30419.4	27491.6	14717.3	23247.7	34698.5	27735.2	30229.2	29393.4	40746.4	30830.7	57570.5	22603.5	24877.7
M298T92	298.095	92.485	(M+H)+	S-Methyl-5'-thioadenosine	872348	753396	1.41066e+06	791104	462112	1.30167e+06	645807	579933	1.32501e+06	649073	560001	1.05846e+06	203811	322822	501735	327252	1.55716e+06	1.33752e+06	718307	534919	260429	804124	456662	904171	1.04212e+06	1.1763e+06	174162	10922.1	1.52404e+06	146873	186094	71165.2	111009	128832	101062	103977	208572	109021	321334	66022.4	215884	185995	297857	126795	147249
M584T475	584.086	475.26	(M+NH4)+	UDP-D-Galactose	111570	116112	283552	135003	106214	127741	106458	84396.3	122254	82295.2	84747.9	140738	71046.1	63538.7	83215.7	52026.5	91930.5	157906	122404	80841.9	50486.3	100514	62804.4	101006	303976	351498	56138	25875	274447	39063	30561.6	45382.7	57663.2	68038.2	43561	51971.4	85378.7	65220.3	76738.3	57424.6	85220.1	73853.7	80016.1	26463.8	22181.6
M333T457	333.057	457.058	(M-H)-	Nicotinamide ribotide	475787	405346	748120	435251	238163	628877	289573	355338	534656	333627	474280	776828	124763	118677	204301	90310.5	318529	467356	726673	311528	118218	396490	123175	371038	488272	2.17481e+06	195095	194648	2.28885e+06	200140	171661	128235	371424	149947	208196	180745	398296	385588	301925	433760	661067	458942	622633	172343	202154
M565T476	565.045	476.495	(M-H)-	Uridine diphosphate glucose(UDP-D-Glucose)	604058	895064	1.28827e+06	751349	548090	686973	410064	499878	552894	438629	494350	813078	280488	352713	422017	225559	463958	814850	829323	514929	216755	512573	319180	645176	1.43376e+06	1.48463e+06	297940	102573	1.67706e+06	140190	129259	173917	299211	244131	147516	187916	324917	269309	643388	259408	249966	206597	512882	89638.5	79213.8
M136T92	136.06	92.168	(M+H)+	Adenine	127817	118499	134709	121285	77739.8	179683	97137.2	88001	175531	103915	77872.1	155584	40790.1	62691.7	83112.7	62719.3	203179	180361	128967	88241	52894.8	124531	75334.3	143813	137573	213040	62511.8	22297.5	231876	34170.4	26005.3	28858	29052.4	30570.3	43421.5	28761.7	41040.5	34045.6	61060.4	35812.4	30895.5	39085.6	46324.2	37219.3	40805.1
M555T79	555.146	78.964	(2M+K)+	1-Methylpseudouridine	260717	181915	317485	397881	279743	160553	252305	490451	212939	296198	192843	130279	493257	433882	273603	340264	137604	642587	286362	407554	84701.5	140637	75260.6	134296	24189.2	30441	420157	312646	150905	123859	59840.4	53979.9	98815.1	85051.4	61794.4	60795.5	62073.4	157887	144032	246727	28111.4	47182.7	28767.5	48804.2	110764
M104T371	104.069	370.539	(M+H)+	4-Aminobutyric acid	13276.9	33531.5	12795.7	5828.86	3363.17	9099.76	11262.8	11544.8	8669.66	13720.3	9031.12	20882.3	29092	18993.5	24135.7	6957.31	11865	7713.74	12209.9	16940.4	8276.13	13740.9	8348.15	32681.9	43247.4	23977.1	83034.7	18609.7	61873.1	12236	5515.45	9772.96	32523.7	18615.3	40128.4	16646.6	29755.9	60686.1	45336.3	36234.2	54168.8	40096.2	50070.5	9561.92	6381.35
M146T363_2	146.092	362.683	(M+H)+	4-Guanidinobutyric acid	190177	161021	283074	122320	153504	158108	132386	208826	199052	248656	236460	354912	192562	157559	205207	82005.2	220513	209674	502980	162246	114164	389878	100464	250272	218622	144295	183294	112652	271150	153243	100363	198600	164874	180194	176379	166417	118265	140262	221488	151064	164296	173467	174132	70653.4	104034
M177T364	177.06	363.747	(M+H)+	Allantoate/Allantoic acid	617.206	11054.7	17408	11125.4	9254.61	23119.4	7876.74	11876	19964.1	14165	16309.3	16965.9	9846.35	12216.7	20832.3	8007.28	27493.1	13662.6	14947.8	8592.83	5040.77	9885.07	993.789	12562.2	2494.16	3299.88	8991.84	3539.43	2216.64	2892.84	50665.3	27796.9	61677.4	33172.7	42172.3	30178.9	25939.4	57057	15731.8	42299.9	54887.7	61302.8	4641.03	1573.81	986.216
M118T290	118.085	289.806	(M+H)+	Betaine	40721.5	55731.9	80215.1	51777.2	59247.3	53974	80996.3	104807	71413.9	132297	95879.9	104983	92819.6	137063	139534	60485.9	131653	42079	39227.3	39252.2	31603.5	42575.9	33153.4	43359.1	61711.7	66506.4	67436.4	51071.9	74678.2	48397.9	48813.7	94275.2	104200	77242	109645	96553.6	86450	202939	82218.9	62180.3	260114	201066	35192.6	43190.2	38845.2
M116T297_2	116.07	296.525	(M+H)+	D-Proline	88554.3	131050	315496	142330	124625	104252	346962	626813	404493	897306	495598	379404	613045	1.454e+06	840289	440102	780483	135901	87218.6	63024.3	32621.5	68984.2	40785.6	90985.4	458538	357662	225051	94659.3	575001	106116	94656.2	335182	333372	351240	243938	367911	304898	650600	375467	289923	752165	572861	97792.5	58838	103833
M613T540	613.157	539.928	(M+H)+	Glutathione disulfide	24044.9	19440.1	57186.1	15446.6	15095.5	20221.8	14062.9	14515.9	78058.9	38914.9	35400.9	65898.9	9976.89	24099.4	41502	10980.7	78652.2	126193	59597.3	14638	14931.3	28578.3	10580.2	40814	42443.9	80869.9	6453.3	2820.52	64949.9	5694.92	7652.98	4874.22	6814.1	1935.34	3325.72	6168.77	14822.4	10238.8	5177.56	11471.7	19529	12156.9	31917.5	8696.32	2467.06
M175T568	175.118	567.906	(M+H)+	L-Arginine	30988.7	25877.4	31190.1	8470.33	35030	7824.06	304369	470345	731686	733194	909256	389168	390655	3.05705e+06	4.52772e+06	1.22648e+06	602511	202656	208836	184563	47410.3	122674	24918.6	677353	214197	148213	79954.5	109511	95773.4	40729	51036.5	561791	491951	469214	341660	445984	2.99965e+06	4.70762e+06	749742	2.21456e+06	752411	830525	63605.1	21003	1.46391e+06
M134T421_2	134.044	421.142	(M+H)+	L-Aspartate	206066	249401	464043	224339	244341	212666	225815	282187	281762	344424	410427	456217	190542	207710	274573	222441	392548	357030	186399	156452	63235.3	145973	99085.5	257840	392855	332060	299895	69579.6	498737	140446	176698	263598	341008	295364	145905	249366	305738	318333	217854	179859	468007	373805	127998	92058.2	130508
M217T373	217.128	372.558	(M+CH3CN+H)+	L-Citrulline	8081.04	12870	11432.7	8704.19	9364.31	6210.29	13537	13140.5	12249.9	15124.4	16316.5	13111.5	17119.6	18855.2	15903.8	17263.2	11090.4	16428.7	31819.4	21747.5	15291.7	17027.7	14881.5	20805.4	26113.8	44105.2	35724.3	28875.9	19131.4	23423.3	17137	27210.2	26167.3	21471.1	12280.1	21252.2	17952.7	22215.6	18140.6	24075.8	17034.2	23003.1	26059.7	20228.9	39028.8
M146T413_2	146.046	412.919	(M-H)-	L-Glutamate	766030	1.17636e+06	1.28268e+06	929097	955925	550843	1.17951e+06	1.59897e+06	1.21234e+06	1.52611e+06	1.93884e+06	1.82862e+06	1.51584e+06	1.92688e+06	1.86508e+06	1.60972e+06	2.29081e+06	1.35278e+06	512788	515855	241403	334324	274205	783666	1.44905e+06	1.12493e+06	2.68324e+06	810558	1.38366e+06	1.08894e+06	876319	2.16403e+06	2.41313e+06	1.79704e+06	1.12665e+06	1.82777e+06	1.52736e+06	2.14078e+06	1.51561e+06	1.48683e+06	2.15061e+06	2.47178e+06	390979	255738	817371
M156T418	156.075	418.479	(M+H)+	L-Histidine	5958.26	6796.27	9723.69	6025.55	5545	10189.8	17014.5	26495.6	14117.1	41122	20901.9	20043.7	55918.2	75641.5	96485.5	24600	66409.7	11718.6	12106.4	6563.34	3696.78	10550.1	3143.55	19641.9	13404	27582.9	7497.02	8638.02	24876.7	4302.31	4622.36	6643.56	14499	17743.5	8001.08	7462.63	62666.5	109376	20327.9	21851.5	139268	107703	5524.42	5339.49	33148.9
M161T352	161.09	351.622	(M+CH3CN+H)+	L-homoserine	33818.6	33439.6	68371.2	42615.9	30562	48284.7	67634.7	43646.5	64559	52696.2	99590.5	102791	54070.1	13714.1	15665.9	25251.2	54193.3	108454	40212.8	46334.7	38634.5	40553.1	39510.4	62457.7	65602.1	133478	16208.5	6384.94	103822	35453.8	40945.6	48570.1	50823.3	8331.96	11810.1	64173.2	20324.4	58413.8	57478.9	78920.3	14881.1	58036.7	26248.5	22947	17564.1
M132T253	132.1	253.287	(M+H)+	L-Leucine	23431.7	19199.7	22282.1	16648.2	13377.1	43478.2	50729	68735.7	61660.1	74890.1	63449.9	82156.5	58076.1	105436	114338	31359.1	142255	37671.7	34688.4	23513.8	15355.7	33714.1	12944.3	33461	32266.5	39749.6	36115.6	24480.5	42379.2	26201.3	24510.5	20140.1	49658.2	32497.7	48929.1	28469.4	51009.3	114601	30141.4	31914.8	183033	145671	20729.1	25024.4	25574.9
M166T251	166.085	251.453	(M+H)+	L-Phenylalanine	44084.2	43656	87400.7	50375.8	24604	147830	154106	163388	147908	178791	182403	189415	773959	508970	590015	69264.8	394353	63138.6	64450	47730.5	22523	31062	15840.7	44452.3	77444.4	103146	69088.8	53457.8	99604.7	48192.8	71161.4	1.0572e+06	215471	73779.4	108199	272728	305724	1.09147e+06	60353.9	349420	1.86351e+06	1.78986e+06	28749.4	27922.2	42408
M128T413_2	128.035	412.911	(M-H)-	L-Pyroglutamic acid	195895	298557	330495	235399	239654	138776	284553	381254	288612	365826	451550	405904	373071	465944	461506	376101	566368	311857	128237	134303	64584.9	89011.4	70955	194894	341008	270101	651372	204912	333128	267512	204299	525235	549537	424844	275392	451064	368864	492272	356424	352593	532020	590892	97809.9	67674.8	193453
M277T477	277.138	476.993	(M+H)+	L-Saccharopine	132219	176902	134979	137217	125312	122406	117120	111662	110973	142270	307795	163785	266042	225482	97116.7	212129	106509	99608.4	232344	217317	133571	147365	139020	185036	101589	90947.3	202358	66320.5	93248.7	81158.7	212638	254388	149321	93443.9	82604.6	177890	194032	226272	220163	75663.9	365090	388606	369697	212281	97011.9
M106T380	106.049	380.137	(M+H)+	L-Serine	13247.3	20765.1	35304.8	18229.2	17262.5	19150.3	30555.7	26831.1	22224.5	30587.3	36658.6	41672.8	25414.5	41568.1	60311.4	20593.1	54262.3	26975.2	13279.3	10347.5	5805.47	10468.8	5378.7	10750	28349.8	36463.6	17478.2	6744.44	51441.9	9018.39	9150	19229.7	37211.1	16289.3	23519.6	19500.7	82161.5	112782	38670.5	48107.7	114228	142280	12681.6	9201.27	34174.1
M175T455	175.106	455.364	(M+H)+	N2-Acetyl-L-ornithine	22561.5	11571.1	19480.5	8564.09	8953.34	14181.6	14252.5	7195.45	20277.2	28413.6	25527	45203.1	26558.1	9423.28	9991.4	14136.4	13810.2	16831.4	12300.3	16217.2	8055.94	12479	13643	52336.1	29688.6	22084.6	11761.1	11786.7	51490.1	17260.6	15576.5	24434.3	18842.4	10105.6	10947.8	17184.3	66495.9	32610.6	26890.7	22854.1	26796.9	79152.1	20994.2	9154.71	35479.5
M189T568	189.158	567.961	(M+H)+	N6,N6,N6-Trimethyl-L-lysine	14528	21943.2	6574.86	10708.7	6047.3	6777.22	17985.4	5886.73	23485.5	32123.6	37605.8	40478.4	41013.1	34401.8	6042.8	36035.2	12954.3	29647.5	57559.3	37837	2413.3	35156.4	9338.35	42953.1	3311.15	4244.07	23901.4	6380.32	9043.74	2788.66	8284.3	3316.11	18055.8	57500.1	27689.8	10973.6	12737.8	71116.6	54334.1	43687.4	28937.4	23232.1	38503.5	7246.29	52525.6
M130T206	130.05	206.32	(M-H)-	N-Acetyl-L-alanine	87510.6	170330	157059	144421	100553	144682	98437	152723	127157	108746	104919	163285	90489.4	75344.3	86714.2	63388.2	160588	251665	287913	136394	99233.1	154633	108891	197976	48028.2	71616.7	95463.5	83334.6	64738.7	70772.9	78650.6	57457.8	85654.7	58197.9	61604.2	47933.1	72976.2	64688.6	103585	77474.8	88901.1	49713.6	129306	52339.1	78697.8
M203T529	203.148	528.606	(M+H)+	NG,NG-dimethyl-L-arginine(ADMA)	3951.2	7378.22	5934.35	4798.22	3338.98	5888.3	9142.59	15376.2	14339.1	13099.3	18408.6	29402.7	68277	36924.2	118424	27651.2	67609.8	31341.3	16250.3	15812.6	4515.43	12779.2	10671.3	18105.7	8075.09	7651.12	11198.2	6810.94	14420	4227.01	4231.32	18327.4	8939.71	20875.2	9602.71	7634.68	92176.3	125601	55295	45677.9	100570	83366.8	9218.78	5613.05	29453.4
M148T100	148.059	99.9755	(M+H)+	O-Acetyl-L-serine	23019.4	76118.4	50587.4	39224.3	29083.6	44249.3	14508.8	12356.8	8347.19	26164.2	16945.1	52038.3	31412.7	26268.3	22307.3	28140.1	25749.4	100474	242972	37603.5	30438.8	28171.4	24194.9	31662.5	10709.5	247435	178592	132595	214793	94107.3	15232.3	24519.3	53073.4	46835.1	17952.2	14335.8	13305.7	44252	18702.6	33496.9	16231.6	9406.21	34139.9	23371.7	29435.5
M175T340	175.106	340.404	(M+H)+	Theanine	23146.1	32508.3	34365.1	26416.9	17507.6	17325.7	30930.3	20904.3	34826.2	36756.8	61724.1	40075.5	70635.2	23617	24671.7	44590.2	19025.9	21163.7	15052.1	41287.6	19423.8	25135.7	37332.9	35187.4	69218.9	62205.8	42405.2	34974.2	171627	133790	49165.4	76059.7	65885.1	24429.7	34032.6	60455.8	52956	59306	84933.4	89876.2	47781.4	99528.4	46443.3	60144.1	276265
M133T384	133.059	383.684	(M+H)+	L-Asparagine	4106.58	6051.24	8077.78	4287.8	4910.14	8624.94	21508.1	32456.5	15969.3	21600.6	26323.4	51599.1	51489	64506	187683	15634.5	413020	7506.73	9601.38	9075.33	3774.26	19603.4	2947.69	36986.2	8835.47	7385.45	8096.62	4649.28	17286.6	2245.46	4096.09	13277.2	76636.7	51276.1	56665.7	11736.1	353459	668510	30302.4	175190	2.25406e+06	1.38847e+06	10342.6	4028.03	19640.6
M113T81	113.06	80.634	M-	Creatinine	124286	76237.8	165346	87628.6	79235.2	55418.5	29172.7	23917.2	26561.2	18810.2	27293.4	52505.5	30107	20845.2	18994.8	36706.9	37490.7	74171.9	39469.5	24913.9	26299.3	40294.9	28521.7	12448.2	176910	99233.8	118848	89793.2	345729	122164	9035.16	380828	164468	22617.1	35109.2	230786	10407.5	15121.1	9112.87	25895.5	13669.2	14684.5	10374.1	18082.6	8818.34
M104T380	104.035	380.009	(M-H)-	DL-Serine	14357.6	25901.8	45592.4	24473.4	21911.1	23662.8	38866	37182.6	26800.9	40313.7	44355.7	52176.8	29749.6	50717	70709	23886.8	72790.2	34255.7	19078.3	12868.1	6742.36	14772.1	7202.27	13795	40845.6	57103.6	28335.4	8367.19	72817.9	10402.8	9513.43	26135.6	66515.8	26093.8	41045.1	26774.6	123227	205139	58371.2	72100.4	220320	233670	15487	12260.8	48556.6
M145T378_2	145.061	377.967	(M-H)-	L-Glutamine	119004	415487	559990	373578	542664	195875	173814	159129	120724	230634	379090	349434	56185.3	104002	205285	80209.5	1.06894e+06	102537	87633.6	72339.4	17408.4	78935.3	38888.1	1.46699e+06	633873	538438	420178	62120.6	1.03949e+06	76410.5	26960.6	174372	378184	410373	606940	201126	253205	549245	201168	216666	891061	373694	55895.1	24694.3	162979
M130T265_3	130.086	264.786	(M-H)-	L-Isoleucine	22034.6	29492.8	74556.6	49227.6	50277.2	80523.3	160862	212072	144440	273451	246184	262375	138345	273346	291124	146878	374772	37296.9	34145.5	32307.1	19292.6	33621.1	28516.1	50914	60336.4	69807.8	76092.1	148573	101769	57142.2	73622.2	145323	294542	223782	199066	155580	317755	807753	263211	143354	1.08284e+06	1.34515e+06	40352.4	31311.6	58655
M116T291	116.071	291.163	(M-H)-	L-Valine	13545.1	29396.3	33718.8	38174.1	47230	41875.9	112208	129166	81073.2	180348	125081	112249	111933	196263	178919	63404.7	174485	28845.8	16632.6	13626.3	8458.06	19564	8421.07	29061.2	36771	37142.8	38027.8	22617.8	44938.5	21987.8	24431.4	68625.7	83993.9	52532.7	87466.9	67654.5	99844.8	217041	73751.7	34850.4	368345	244606	15704.8	13564.1	27917.7
M102T413_2	102.056	412.927	(M-H)-	(S)-2-aminobutyric acid	130033	191633	214051	164155	158961	94617.4	188718	251389	190368	234415	288445	262956	243771	313081	302512	247309	360027	202834	88023.1	94781.7	46322.2	61000	50973.9	130029	227274	178321	406699	136728	219020	182896	140905	342045	351132	288612	178068	297936	243605	316814	231798	230085	343138	384560	70011.4	47404	128170
M144T269_2	144.101	269.344	(M+H)+	1-Aminocyclohexanecarboxylic acid	479795	301537	667904	398242	226326	788727	250277	296232	283266	204544	185202	466561	77736	42785.5	72898.2	38290.9	283216	553717	516179	332211	176367	293684	163083	284373	104684	178918	33371.1	45688.3	185061	69162.5	122760	408091	119160	41019.9	50321.2	327768	67170.4	48713.8	144728	88416.5	52741.7	39874.4	141481	61784.1	27821.6
M146T262	146.058	261.969	(M+H-2H2O)+	DL-O-tyrosine	32153	6936.7	11776.8	17729	15749.4	110873	15532.4	40241	15398.3	26787.2	31295	73170.8	93726.1	83065.2	70206.3	8415.79	210628	32642.2	79571.5	84048.4	24158.3	28118.7	38657	96835.4	50851.6	48638.9	6955.01	12057.6	108473	11720.7	47277.9	11716.7	19497.4	19462.3	29759.7	12311.7	107981	189474	16394.6	20002.3	226500	257588	18546.1	14644.9	24011.7
M130T302	130.085	301.568	(M+H)+	D-Pipecolinic acid	54763.1	65461	144169	83628.5	49068.1	76901	49382.3	37469.9	58354.5	53367.4	65633.7	134725	91072.7	66139.8	58101.2	46771.5	74270.1	122639	79010.7	64976.7	37231.5	54406.9	53776.6	101297	122642	96820.7	82311.7	75325.2	235864	141194	43807.1	86477.3	148270	46684.4	68876.9	76821.8	34922.6	65369.8	95413.1	145170	89730.3	98145.3	73266.9	44148.2	117821
M276T529	276.153	528.527	(M+H)+	.gamma.-L-Glu-.epsilon.-L-Lys	2874.31	4763.96	7961.21	2053.67	2615.91	2019.98	3248.3	3009.72	5375.3	6077.23	7125.96	5173.51	17843	22138.7	18680.4	10402.7	12128.2	22676.3	22156.8	6905.84	2657.27	4372.39	2021.21	11007.2	9422.1	7460.33	9875.76	5743.62	10679.9	5295.57	5942.29	11911.3	10161.7	28914.5	9939.68	6189.56	32842.6	79758.2	7137.8	40997.4	116305	80975.2	11841	7792.4	8726.21
M189T548	189.133	547.818	(M+H)+	L-NG-Monomethylarginine	1895.34	1521.56	5676.84	5496.32	4721.62	6464.24	18210.3	42081.7	53777.8	20029.7	70696.9	23842.2	162410	124093	173670	121602	355450	80375.3	21112.2	43750.8	8188.53	5893.96	5660.56	70468	43031.3	13733.8	3150.84	4239.01	41960.3	1051.96	1356.94	30453.8	23087.6	54132.7	28368.9	5947.74	276018	263911	135242	212527	352439	217187	8549.29	4540.6	84406.8
M133T469	133.013	469.401	(M-H)-	L-Malic acid	339079	679474	119402	116186	133253	58248	87205.4	49626	26417.1	41141.2	71411.9	24775	60906	54100.7	41557.2	71989.5	20619.2	31176.3	28082.2	49560.9	87607	52051.8	333754	273112	33128.7	55514	161923	125617	42055.8	72055.2	85527.9	22141	90361.2	66970.4	129557	39865.6	104215	93296.9	88929	31927.9	52222.7	37814.7	35883.2	125432	22897
M147T254_2	147.044	254.318	(M-H2O-H)-	Tropic acid	7412.32	13037.3	11036.2	8575.14	4725.43	23954.9	28226	25891.9	26780.9	24631.2	30102.1	27859.8	111805	82626.8	90392.3	12200.9	63342.3	10594.2	11728.3	8873.8	4007.87	6350.38	2574.94	6915.04	12757.5	15822.3	7830.62	6033.78	14109.4	6722.01	9379	124363	40358.8	8220.35	14888.4	28435.2	73341.4	151046	11640.8	34415.4	292747	263333	5069.33	8550.15	8601.96
M304T398	304.149	397.679	(M+CH3COO+2H)+	Agomelatine	81639.5	90316.2	88051.4	67795.1	63262.5	65495.1	22058.7	64757.2	38095.2	70471.7	52065.3	97387.9	42477.4	57281.5	74087.1	28540.4	31712.9	81580.8	68132.9	47270.6	30657.3	37640.7	26459	41282.8	148496	177381	120852	94594.4	435655	68574.4	83868.6	34988.9	97148	179368	130275	32332.8	100639	134241	199629	139834	168045	147459	78238.5	114790	45802.8
M73T346	73.0293	345.567	(M-H)-	Propionic acid	171410	133777	382339	171674	163843	191216	120272	99939.3	131745	97337.7	123419	94744	163096	67197.8	68374.2	81986.7	55272.1	126159	65940.5	79658.2	88901	88968.6	88949.6	113087	162320	170633	2549.07	13592.9	296957	65348.1	82874.2	56975.2	21301.5	2915.27	2968.46	149995	3406.92	3018.84	4082.37	3100.36	3553.11	3343.72	92638.5	51409.6	2791.99
M255T498	255.017	498.273	(2M+Na)+	Maleic acid	2045.89	1174.79	1246.14	747.402	924.223	1540.13	683.752	839.732	1536.25	1143.47	711.082	1079.59	1291.2	981.646	1116.89	681.633	884.837	1264.41	2538	975.633	1182.83	1200.71	1455.64	1339.28	1658.5	3987.85	707.129	632.217	1293.66	562.683	492.674	786.189	816.922	586.633	507.905	949.879	536.391	676.539	622.119	737.331	655.828	594.823	1072.07	633.874	558.769
M103T187	103.003	186.51	(M-H)-	Malonic acid	120348	40012.6	48850.4	116459	42853.7	87273	62358	69177.9	183481	51559.3	57022	75749.4	88752.4	74202.3	58655.3	114552	153768	98125.5	79311.3	40644.9	16186.3	52687.2	34249.6	86889.8	48467.2	56959.6	14066.9	24321.3	41527.6	20154.1	12737.9	26760.8	65441.1	7877.65	20325	36811.9	15248	14094.4	21493.3	19478.8	19674	20601.8	16467.5	12917.7	15579
M89T448	88.9876	447.812	(M-H)-	Oxalate	213697	65889.1	191559	105518	85186.2	148518	57017	72271	245919	34022.2	7675.26	189151	9287.92	69539.1	20850.2	5884.28	314946	367872	343627	126178	65307.3	193460	116187	236463	194266	216751	27280.6	9831.26	165385	13918.2	6355.25	8697.85	6551.12	9062.63	22347.1	9271.2	23853.3	12317.2	27247.7	6842.34	25164.4	22052.6	53944.3	27414.2	4131.07
M117T385	117.019	385.096	(M-H)-	Succinate	101646	127355	146483	124096	230524	576021	78965.5	42364.5	64765.4	71257.9	87263.6	58963	126131	201629	65387.6	61729.2	62149	258810	245014	41218.5	167096	35845.9	45228.4	253525	324749	491321	222080	185702	145440	105224	192894	157100	137317	188047	175250	250328	162112	137271	59639.5	65755	146258	138039	73478.6	134426	124899
M195T379	195.051	378.779	(M-H)-	Galactonic acid	867718	1.50794e+06	1.44874e+06	843982	908870	955563	750395	733545	964251	934578	823662	1.34661e+06	491953	529027	453782	605795	815281	951214	1.16442e+06	476669	474564	651593	524125	1.24162e+06	926034	1.03531e+06	784712	370278	1.59927e+06	669203	593308	1.80358e+06	1.15076e+06	516668	930556	2.33566e+06	625954	901343	484966	796635	1.08496e+06	848923	731973	426129	288803
M141T347_2	141.016	346.914	(M-H2O-H)-	2-Oxoadipic acid	32717.7	23154.8	22525.7	27388.4	30624.3	40355.2	52588.2	38424.5	43878.8	34071.4	27619.5	59737.3	25165.1	67538.5	150527	22466.6	337431	72228	256255	61912.3	37125	55733.9	49051.2	99868.7	30056.6	61707.4	55492	30650.9	31373.6	24074.7	12259.8	17792.7	28611.6	143596	46270.6	18338	339403	762619	973112	28112.1	606218	1.08061e+06	130138	148612	89629.9
M287T86_1	287.146	86.0885	(M+CH3COO)-	(R)-mevalonic acid 5-Phosphate	7907.83	13015.3	12619.3	6535.89	149048	12489.4	3682.11	1756.41	9504.02	13492	796344	11267.6	10599.4	8173.95	12381.3	7969.12	13639.3	21680.4	1996.08	1.48956e+06	543522	572322	4757.96	6060.48	305758	397690	222177	9158.03	363196	3623.03	1013.73	957250	286554	3848.01	845601	500679	438464	658040	248480	3845.83	892794	919295	156191	593.904	758520
M191T504	191.02	503.733	(M-H)-	Citrate	1.89207e+06	3.10821e+06	3.5152e+06	1.84251e+06	1.87665e+06	1.99197e+06	1.51683e+06	1.71763e+06	2.3029e+06	1.53157e+06	1.48683e+06	2.27613e+06	1.09024e+06	1.32812e+06	1.42909e+06	990537	2.63395e+06	4.54208e+06	2.04061e+06	1.47889e+06	1.27664e+06	1.90008e+06	1.30795e+06	2.28501e+06	1.89099e+06	1.68307e+06	1.30133e+06	135529	2.58929e+06	514503	1.36815e+06	1.30859e+06	1.81529e+06	630570	1.18054e+06	1.20846e+06	1.11454e+06	1.01877e+06	1.1515e+06	914040	1.45133e+06	669721	1.05795e+06	1.35169e+06	60799
M61T92	61.0391	91.68	(M+H)+	Urea	54283.2	41544.8	40788.8	86172.6	63115.9	149339	157103	68026	117887	81906.9	71819.7	146518	179473	242093	418905	91477.4	241815	225597	74415.1	127125	82646.3	111303	408104	308245	51181.5	70406	60628.4	29048.3	70513.9	27296.8	28645.8	42818.5	35414.5	26507.3	46533.3	25534	36890.2	53030.1	33578.2	18618.4	27847	33981.1	73286.7	76163.1	50236.8
M114T384	114.019	383.677	(M-H)-	Maleamic acid	1244.94	2561.38	2750.42	519.728	1857.95	2010.29	4063.85	5678.03	2808.61	4176.4	5732.03	8504.17	7896.33	8963.55	25680.9	2582.62	60055.9	3518.58	3238.68	1838.47	1696.97	4735.72	1615.28	7339.82	3431.69	3138.05	390.225	1474.99	3794.5	1375.68	1583.5	2736.46	11922.8	9001.43	7657.01	1046.33	49402.1	96203	5328.64	23354.3	293152	178153	1992.73	1717.59	3541.42
M147T313_2	147.064	313.205	(M+CH3COO+2H)+	Crotonic acid	41007	30472.1	44472.4	39116.6	47586.7	38255	49360.2	22688.2	24635.4	37285.6	43914.8	37498.9	20280.8	24880.6	10592.7	28204.8	6545.72	23312	26868.6	7494.67	4169.98	15843.6	15300.4	25366.7	27649.6	35305.7	15216.8	10218.9	36607.4	22958.1	22891.9	49689.4	26749	14549.6	14912.4	45037.7	8554.87	13268.8	8934.12	15397.4	8661.85	8420.88	19140.7	10213.6	6773.28
M165T54	165.018	54.225	(M-H)-	1,2-Benzenedicarboxylic acid	321447	351777	380002	277288	282834	327925	409744	349972	323428	312558	400619	420290	332573	318279	344069	262788	356995	361006	400507	390281	332522	377658	334495	571820	354910	360464	543982	526622	327461	669971	738793	938565	1.01443e+06	815793	587386	733058	547155	700683	636475	935434	737368	768351	573178	560041	678291
M471T39_2	471.344	38.79	(M-H)-	Maslinic Acid	37824.7	81117.7	45035.6	44117.3	15764.6	43245.2	32063	68237.1	50294.7	64051.4	47744.3	37113.3	121820	76010.8	110932	94557.2	38759	15145.3	86138.4	304415	282813	86593.7	183714	39499.8	85072.2	20483	684323	473463	60187.9	1.27007e+06	343514	341089	438535	490129	627305	509517	307564	410977	251206	558309	248055	523718	69239.5	657719	642490
M177T41	177.053	41.291	(M+H-H2O)+	3-Hydroxy-4-methoxycinnamic acid	99918.2	100137	113501	82910.1	64469.9	98824.6	77550.3	106895	66153.1	113839	117220	159974	80892.9	72152	130644	77384.2	102384	53081.7	104229	135773	89481	60736.6	89817.5	96527.9	81290.2	131108	89259	45750.1	57481.4	98935.7	134796	109199	117191	98049.1	41228.3	98092.8	32901.7	41224.1	151782	86742.2	44480.4	66405.4	69540.6	28159.6	47430
M162T348	162.111	347.872	(M+CH3COO+2H)+	Betaine aldehyde	170656	141207	62728.1	57916.6	168786	171760	53196.4	89942	77002.6	62571.7	125776	79436.2	162095	78283.4	107225	51663.6	29084	89720.7	116140	98739.4	168263	224284	44833.6	93448.2	169799	59392.2	171054	171618	60604.4	170094	144497	56251.5	211053	59083.7	270811	102587	27043.1	15351.6	7815.6	126724	20067.3	24902.2	59159.8	457592	116080
M106T284	106.086	284.381	(M+H)+	Diethanolamine	317155	314820	374536	316326	354900	308090	286320	265710	225403	253041	243662	229788	263131	262506	259967	211981	195128	196747	231263	262512	194762	204770	186139	197550	346823	365159	365794	381143	392354	337473	341144	322104	296257	332112	327884	293304	234709	333519	286267	261481	253650	257097	263816	244229	274428
M184T528	184.072	528.042	(M+H)+	Phosphorylcholine	602736	1.08004e+06	413026	345409	240022	769234	1.03632e+06	2.189e+06	3.40978e+06	1.84152e+06	1.57917e+06	3.21123e+06	531716	951919	1.55057e+06	581925	3.48326e+06	3.30266e+06	1.21505e+06	575078	286943	515833	267833	597576	164732	957323	229130	73480.4	800537	255302	517900	428786	679851	102860	130582	294284	311002	74487.5	813500	368002	550867	132153	850925	99814.5	13120.9
M150T125_2	150.112	124.868	(M+H)+	Triethanolamine	1.89349e+06	1.30697e+06	1.3764e+06	1.39301e+06	1.50916e+06	1.5728e+06	1.3957e+06	1.20841e+06	1.27078e+06	1.25692e+06	1.13008e+06	1.30621e+06	1.05301e+06	1.34074e+06	1.17774e+06	1.13771e+06	1.25673e+06	1.30686e+06	1.14897e+06	1.50866e+06	1.4001e+06	1.37734e+06	1.27825e+06	1.12356e+06	1.54612e+06	1.57905e+06	1.23942e+06	1.22028e+06	1.63841e+06	1.18976e+06	1.21563e+06	986583	712167	786190	973357	750506	1.19793e+06	1.01018e+06	1.19786e+06	734074	938270	1.04483e+06	1.33685e+06	1.54103e+06	1.24414e+06
M114T178	114.09	177.908	(M+H)+	epsilon-Caprolactam	28485.4	62965	60091.2	28750.3	24536.8	53669	48393.7	42846.7	34619.8	51020.4	50766.6	57129.4	75036.5	54840.6	73792.6	63538.9	26721.5	28467.2	58689.4	62219	20715.5	26880.2	23020.7	27010.5	45826.5	38781.8	96260.6	68887.8	54131.4	27357.8	73406.2	24570.5	81627.3	39095.4	81032.6	33977.1	97533.5	65183.5	80126.3	56006.8	124834	123608	63841.7	47087.4	106427
M813T120	812.503	119.726	(M-H+2K)+	Thioetheramide-PC	25491.2	11235.8	21343	81144.4	45057.5	26703.4	19513.4	45278.2	9179.49	9350.98	6224.87	7904.42	34269.2	37894.7	22572	34628	26947.2	31321.5	37467.6	35932.1	4571.89	17799.4	24026.6	17301.7	44954.2	7307.52	37083.2	56762.3	23577.3	39587.6	39616.1	25065.3	55005.8	66268.8	50971.3	46451.9	46546.2	55143.3	25739.8	57824.3	71772	85439.2	15171	14370.1	26644.7
M355T200	355.1	200.256	(M+H)+	Chlorogenic acid	25282.5	19614	75334.9	29732.7	15120.5	8975.74	77209.5	16251.9	48166	18809.2	20138.4	32389.2	6009.08	4499.23	6305.77	4426.7	12987.6	6313.92	29273.6	13305.4	14714.5	20311.3	12008.8	26331.2	184126	233279	31610	25775.7	243521	36382.7	23341.7	22138	47156.6	30266.4	24898.9	20392.5	34727.1	19619.2	29932.5	33203.1	19749.3	23598.1	99416.2	20609.6	27524.1
M217T418	217.069	418.481	(M+Na)+	D-Pinitol	44462.1	25866.9	65182.6	52604.6	31468.4	61069.1	38698.9	29321	55485	29449.2	29555.2	53176.3	20718.3	19549.2	20333.1	14563.9	28450.3	64442.3	48819.8	17311.7	13263.6	34329.3	15427	29570	68171.6	108971	17816	17255.3	89760.9	15514.4	14533.4	20073.5	15132.1	15123.7	13189.3	19384.3	23913.8	18139.3	29413	10877.4	20491.9	16426.9	20247.5	15334.7	10519.1
M218T245	218.103	244.507	(M-H)-	Pantothenate	175408	293958	154619	184304	214265	133727	222696	426070	229899	314151	406645	383316	629367	504969	594236	380674	380074	190440	199987	253369	132320	179379	201591	251150	144648	130459	318653	338349	162866	298873	279494	638974	552806	309372	232431	509450	308727	394843	559315	405001	355408	387329	236101	120535	157437
M210T313	210.096	313.118	(M+NH4)+	Quinate	96684.7	65264.7	100870	87251.3	111684	87029	56457.2	44683.7	49676.1	70760.2	86732	78370	36093.4	43994.5	14617.2	53686.9	7473.92	41859.6	50228.8	9571.98	37119.3	27282.7	23888.8	47594.8	58469.9	64076.3	22940.3	12770.7	76485	42132.6	41043	100844	47643.7	22081.2	18625.8	103608	12378.3	19018	12418.4	21684.5	12219.1	9142.91	34992.8	13631.5	8280.19
M173T359_2	173.045	358.764	(M-H)-	Shikimate	471389	248250	431657	411294	389183	624842	569323	400219	360558	467111	624857	827485	452094	410221	324266	338926	409617	456340	438574	153458	229004	284132	187360	202224	201553	251267	78586.1	36715.8	303769	131648	269599	2.14005e+06	332582	128099	134597	1.9069e+06	159148	195075	174209	383012	213347	153163	174427	116295	23381
M137T83	137.131	82.895	(M+H-H2O)+	Lavandulol	288405	326432	188648	309416	302025	706209	176924	280067	154757	271765	183880	819828	544502	54050.5	149859	346716	387398	147939	188036	232225	151214	178774	97880.5	131386	28573.5	14556	34888.4	33774.6	69554.7	25749.8	21912.6	15417.7	63168.8	27395.8	72246.4	21996.4	31301.6	51828.4	57671.1	48850	59131.3	58319	41291.4	33413.6	38233.5
M181T475_2	181.07	475.445	(M+H)+	myo-Inositol	292124	513462	167770	181764	301622	245916	101698	208576	102364	162499	362812	292582	394212	220676	97583.4	314125	97428.9	245319	533395	561904	451230	298356	537456	547511	139915	97338.1	1.14312e+06	1.17789e+06	198794	988202	1.12039e+06	641147	792590	315889	435239	531943	222044	353506	590708	541114	91387.1	127064	864875	615066	1.22957e+06
M243T509	243.024	508.72	(M+H-H2O)+	alpha-D-Glucose 1-phosphate	68988.5	49114.7	140367	68436.4	63742	62337.6	27661.7	20771	52387.3	33765.8	42631.7	92008.2	23232.4	29269.1	30316.5	20319.7	37426.4	75095.4	109417	44162.5	33085.1	63178.2	47667.7	44949.2	147027	193898	28153.6	25477.1	89937.3	23357.9	22157.3	13568.3	17819.7	5698.2	3131.44	9889.93	18319.1	6053.83	48667.8	17219	9557.01	7162.59	68682.8	17019.9	9461.14
M259T511	259.021	510.659	(M+CH3COO)-	D-Erythrose 4-phosphate	262446	134908	215273	130123	229456	146833	57714.7	77114	182235	79290.7	142957	336156	44884.8	108616	123172	43411.8	150059	149622	185067	119492	125120	244340	161271	265407	469073	637413	70112	33521.8	260893	57475.8	32516.1	34033.2	44305.3	14001	6429.63	22180.2	45999	12553.8	162225	39321.3	16474.6	17548.7	111826	30134.2	13971.4
M198T218	198.095	217.813	(M+NH4)+	D-Mannose	141153	234836	126740	161005	199372	137140	63587.6	55711.7	19068.8	40602.4	80143.5	76900.6	35820.5	29312.7	41020.4	29826.8	20165.2	51568.7	165393	156014	110395	97164.2	129473	147725	34871.3	30789.3	107235	163074	73944.7	83917.3	23164.6	21708.4	60225.7	21306.2	41941.7	21930.3	29783.4	31196.1	32105.7	27136	19677.9	33528	61653.1	29187.1	77788.5
M225T509	225.014	509.193	(M+H-2H2O)+	D-Mannose-6-phosphate	40873.9	38040.1	72927.9	34592	31445.4	46516.8	21839.3	15371.8	29705.2	17243.2	20822.5	49984.8	12975.2	14376.2	18817.6	11730.3	19855.4	51425.5	65419.1	32331.4	16021.2	40553.7	22125.8	35948.6	76425.6	96724.1	20343.4	9852.79	67054.2	15484.2	13255.7	11488.6	19224.5	3870.87	3247.58	8146.57	14251.1	4483.3	37583.3	12632.4	6310.83	6477.97	33216.4	7228.26	17906
M401T475	401.128	475.368	(M+CH3COO)-	Galactinol	509671	1.14791e+06	260183	319105	608927	442149	149480	319283	137621	253447	739250	467710	872300	379399	139168	637313	138341	381679	1.07437e+06	1.26062e+06	879459	511785	1.18433e+06	1.21232e+06	224100	146638	3.3886e+06	3.68488e+06	325474	2.77419e+06	3.13831e+06	1.5522e+06	2.04012e+06	685972	976314	1.3438e+06	411690	773673	1.42032e+06	1.41901e+06	144248	203089	2.0881e+06	1.57156e+06	3.78268e+06
M341T555	341.001	554.74	(2M+H)+	Glyceraldehyde 3-phosphate	3142.9	1203.58	4320.55	1553.38	3618.38	5288.33	1001.39	1037.25	3332.64	1577.23	1519.55	2367.86	868.297	1327.61	1946.54	2257.28	3240.26	3566.22	5269.5	3098.99	1359.48	2168.2	1212.01	2853.07	18660.3	21689.8	1166.92	981.669	7325.96	1056.67	1215.04	791.198	863.621	1128.51	745.391	935.842	834.833	739.307	4916.89	781.608	802.435	743.223	4809.64	933.399	823.465
M667T529	667.225	528.863	(M+H)+	Maltotetraose	4735.59	17965.3	3189.62	4062.81	8753.85	3342.45	1417.49	10242.1	1784.52	8686.95	10868.6	8347.76	33405.7	21950.9	15893.2	19478.8	8115.89	12262.2	9313.78	2754.36	7226.47	6656.86	11208.9	14830.4	4331.91	2904.61	22578.3	13836	6458.67	14573.5	15435.1	12030.7	9339.02	16862.8	23853.3	9612.05	14112.4	23747.1	23105.4	27262.3	5426.96	19324.3	3965.87	6609.73	16247.7
M522T533	522.199	533.437	(M+NH4)+	Maltotriose	51859.3	56023.9	35086.2	45375.5	27939.2	19883.3	40772.3	74702.3	7299.27	13529.4	31479.2	81213.6	88584	39287.3	106494	51449.3	47698.2	94592.1	57891.4	48376.2	30188.9	30239.3	49763.1	70688.7	21928.9	6870.71	137762	69515.8	54932.3	55770.8	97337.3	63808.3	132189	41011	57880.4	32767.3	98008.7	180786	62283.5	92860.5	9751.8	84854.7	51534.2	27477.7	61649
M294T48_2	294.096	47.527	(M-H)-	Prunasin	234940	136391	132490	152208	140888	198066	79259.8	157887	104983	100491	74807.1	145625	185426	67833	122791	109610	67930.2	107408	135132	162542	41954.1	115432	134639	141966	38653.9	28654.3	113760	37811.5	225878	35934	81443.2	16481	140695	52893.3	34771.2	17214.8	62207.1	68394.6	170208	38441.3	33200	69869	382820	72320	60818.9
M684T528	684.256	528.091	(M+NH4)+	Stachyose	590625	2.55681e+06	301027	341181	1.02398e+06	414326	683570	1.61303e+06	481188	1.59628e+06	2.1307e+06	1.44276e+06	5.94978e+06	4018976	2.47114e+06	3.79978e+06	1.06034e+06	1.52657e+06	1.01945e+06	1.30872e+06	928082	600558	1.22738e+06	1.41634e+06	541028	289321	3.41017e+06	2.36708e+06	623336	2.57706e+06	2.38937e+06	2.37138e+06	1.60164e+06	2.99526e+06	2.88147e+06	1.65991e+06	2.04806e+06	3.39469e+06	3.81794e+06	4.6258e+06	952734	1.52314e+06	1.48419e+06	1.17331e+06	2.93637e+06
M360T384	360.148	384.469	(M+NH4)+	Sucrose	363709	523685	366022	373536	479233	354983	190738	233355	187868	144411	180048	226877	162404	159366	191030	125975	94504.1	135008	292288	333075	259179	213824	267911	306908	284958	216266	758589	924107	294190	871899	388106	504663	258293	479092	398024	562659	242959	207759	254802	569343	289776	330246	367492	251018	479151
M153T373	153.075	372.781	(M+H)+	Xylitol	15765.4	2110.84	1203.26	15342.4	15977.9	588.789	18985.5	810.623	20392.9	18180.3	1380.9	1383.19	34273.6	33126.3	39489	24167.1	17804.3	23807.8	19941.6	349.007	15567.3	20974.3	18175.4	20093	678.369	54902.8	139686	157229	33176	187725	126724	106258	183514	212907	219710	100984	127097	217327	92207.3	358797	203519	213254	44838.4	85543.7	220562
M685T355	685.236	355.368	(2M+H)+	D-(+)-Melibiose	192839	251641	201112	189806	233117	141612	73687.5	102491	84777.4	75542.4	99136.4	109135	55892.1	84984.6	90746.7	74964.1	70203.2	59486.9	174707	138001	137035	118627	115202	168183	159261	148593	274627	335793	169395	302746	158766	193179	214546	162453	210601	183029	179674	212097	150710	171361	235080	232869	176879	164621	287688
M273T315_1	273.045	315.228	(M+CH3COO)-	1-Deoxy-D-xylulose 5-phosphate	9950.28	5346.09	8517.61	7954.75	12335.9	9647.42	16239.1	5624.28	9693.43	14659.2	23372.3	5954.44	12380.8	9611.13	3710.35	11810.5	2961.02	5649.69	7581.23	2729.94	9252.2	6092.95	6918.39	18745.6	6736.59	11068.8	3409.96	2945.7	6360.93	7258.88	7976.76	7212.45	10052	3150.77	2291.43	10843	2558.8	3002.42	2046.54	2707.15	1816.26	1342.5	6955.94	2854.78	6597.51
M193T288	193.072	287.66	(M+CH3COO)-	2'-Deoxy-D-ribose	1.50253e+06	1.94573e+06	2.37533e+06	1.35144e+06	1.27381e+06	2.0396e+06	902710	1.70913e+06	1.74441e+06	1.02749e+06	1.56182e+06	2.87325e+06	1.51076e+06	1.05705e+06	1.60086e+06	958878	2.14574e+06	2.79905e+06	2.53418e+06	1.3735e+06	533156	1.31581e+06	926962	1.69801e+06	2.59501e+06	3.61415e+06	990040	941519	3.78683e+06	1.43283e+06	2.52341e+06	2.20127e+06	2.61367e+06	944308	976946	2.57474e+06	1.65497e+06	1.47722e+06	3.71279e+06	1.84096e+06	2.61483e+06	1.74609e+06	2.29529e+06	953902	612649
M359T271	359.116	271.167	(2M-H)-	D-Allose	431387	594511	272116	526555	865019	491793	79513.3	197820	20139.6	49126.9	134185	119710	63930.4	54366.4	63816.1	43420.2	29988.7	91574.9	587351	443012	291629	304898	427443	611222	69114.4	32731.1	249473	711380	188578	446484	121170	90730.6	234108	156398	90629.7	142332	48774.5	61112.5	43195.9	162144	108664	59687.1	474155	100688	173515
M209T454	209.029	453.841	(M-H)-	D-Galactarate	105976	78809.7	137032	44598.7	47767.4	110525	49437.3	44788.7	128277	48174.2	52146.3	153563	24802.9	62626.3	68410.1	27492.3	245516	169070	444152	207699	99497.5	170783	63182.2	206181	87083.6	60804.1	19533.7	9188.68	100500	14886.4	47597.7	17861.9	59618.2	8830.57	10540.4	15464.7	28800.2	13955.8	156738	14703.5	21187	23007.1	249876	33879.3	2309.5
M161T222	161.045	222.215	(M-H2O-H)-	D-Tagatose	336765	457286	345760	353183	445769	339320	157176	178117	135712	123103	193972	285412	170761	123822	132541	88533.6	107490	178662	350375	274326	188639	218553	248893	307131	78584.8	93137.8	283041	322641	233520	238975	124738	156874	217850	184248	248903	186729	134765	192228	119298	191359	146206	226570	160418	111758	216061
M181T261	181.071	260.836	(M+CH3COO)-	D-Threitol	190350	269686	342699	197438	168240	327409	304760	265629	467361	276283	386598	409014	478255	1.12106e+06	417588	246180	820390	531117	404023	296444	135931	292394	191589	404842	382978	381193	477216	300700	484641	300499	292055	282458	465872	296114	372577	345287	292881	275285	354745	597319	587418	530565	284967	143671	248088
M105T262	105.019	262.293	(M-H)-	Glyceric acid	704589	1.71618e+06	1.02804e+06	559108	721638	646242	282399	328003	370516	223171	359483	790322	475758	298846	459952	401123	200653	963139	877700	305533	292944	300833	301932	501069	244325	277562	785462	342335	173832	364125	457977	105835	407285	336668	401738	168077	418013	169585	386740	145414	176456	219681	381493	144565	238920
M91T85	91.0396	85.203	(M-H)-	Glycerol	114558	85016	80479.8	101222	94169.4	115175	118901	121375	130071	113889	96102.2	115773	115899	161741	135101	149429	155392	120975	55139.8	108897	132225	93572.4	112307	70880.3	41244.4	43651.6	42832.5	55634.8	53860.6	55663.1	57754.2	104027	45192.4	48991.8	70967.4	51478.8	57352.6	54736.5	57882.5	35241.7	65242.7	58720.3	43283.7	86502.5	55001.5
M223T223	223.081	223.383	(M+CH3COO)-	L-Rhamnose	97795	149686	136597	124724	104935	116527	208074	234987	208346	189855	193218	179819	334412	289093	390951	192838	130444	109607	145557	135823	87118	82852	110762	103081	143190	205896	654675	426098	137478	457536	461758	714305	676118	1.01205e+06	987854	662858	492305	922501	499142	1.28232e+06	869061	764253	212297	340860	656609
M179T220	179.057	219.707	(M-H)-	L-Sorbose	6.54654e+06	1.20753e+07	8.8366e+06	6.89372e+06	9.83868e+06	7.8123e+06	3.78328e+06	2.04621e+06	2.61557e+06	3.95173e+06	5.2337e+06	6.73279e+06	2.88702e+06	2.58949e+06	2.6124e+06	2.00807e+06	3.12923e+06	4.64291e+06	9.55616e+06	6.23944e+06	5.98434e+06	5.88995e+06	6.80535e+06	9.24343e+06	5.69843e+06	6.79883e+06	6.34947e+06	7.05605e+06	4.70381e+06	4.75526e+06	2.91374e+06	3.06459e+06	4.79944e+06	1.84895e+06	3.88797e+06	2.97686e+06	2.61565e+06	2.85881e+06	2.70572e+06	1.98842e+06	1.76195e+06	1.95142e+06	4.3058e+06	1.65104e+06	2.73202e+06
M135T308_2	135.03	307.654	(M-H)-	L-Threonate	1.18943e+06	2.01533e+06	1.24435e+06	999748	945061	1.27709e+06	1.01028e+06	563867	842784	660367	838975	1.32738e+06	344063	408076	311475	632668	269014	1.88015e+06	683366	375940	357457	527890	602164	991838	681601	861549	1.23562e+06	753407	677873	760880	742199	592711	773425	691622	914072	1.12229e+06	333748	553275	299584	293659	603157	548483	674158	498476	737403
M359T220	359.116	219.518	(2M-H)-	D-Fructose	487272	784894	411905	540191	791035	458431	202696	153621	38542	118291	263870	241591	171223	84168	87337	75534.9	56623.2	194237	558202	482202	309717	310895	428729	527058	148808	129414	331641	521541	227723	242284	67788.9	59892.3	167372	68065.8	131237	38729.9	78755.1	88782.4	81820.9	74930.3	44448	76915.3	227695	62190	216932
M147T69	147.029	69.256	(M-H)-	D-Arabinono-1,4-lactone	65013	204635	121196	102997	85998	64976.5	37889.7	68417.4	67394.4	46516.3	108129	174248	72282.3	61905.7	77950	78734.9	46523.4	66195.7	284905	173068	64331.5	155492	81573.7	119392	28147.6	70660.5	116648	161425	59866.7	123459	80751.6	121588	98652.1	71903.6	84912.8	78682.2	52349.5	68901	36660.9	116022	61766.9	73424.2	59290.2	57672.1	174089
M359T127	359.132	126.527	(M+CH3COO)-	Salidroside	20196.6	36413.9	26784.8	21191.1	31978.7	51082.1	30636	42185.9	71807.5	31974.9	29395.4	58225.7	100667	47724.9	102433	45661.9	76625.7	65103.9	74587.4	38308.9	26690.7	55035.7	34009.9	90025.3	21716.5	37588.8	125186	64684.1	48390.5	103940	46579.5	61136.9	62822	104356	91743.4	47908.1	52156.6	70022.7	40902	131448	103928	126562	39976.6	71923.6	58944.1
M109T356	109.027	355.719	(M+H)+	Quinone	42816.8	51239.7	47002.6	43366.9	48691.1	31894.8	21310.6	28722.3	21753.1	23877.6	29743.6	30520.2	19440.1	23670.8	26318	21864.2	20240.9	20542.4	39758.3	37838	30386	31016.4	30471.6	36900.6	40403.8	38040.1	67479.4	73511.9	43730.2	65783	40624.3	41576.3	44478.8	41315.8	46230.4	42793.5	37459.4	49354.7	38974.3	38975.2	49534.2	51094.6	40340.2	41395.8	59009.9
M133T232_2	133.05	232.283	(M+CH3COO)-	Hydroxyacetone	103511	113820	145816	209887	175474	191403	79213.3	17563.3	47762.8	27907.7	44577.1	48680.9	14099.4	9063.41	14831.2	19040.2	7456.7	105602	119114	43348.1	56063.1	42454.7	42411.6	26756.5	195275	201713	272547	160867	541559	166921	81948.8	18566.5	126407	19053.1	29442.2	21871.1	20925.7	12352	31753.1	20153.1	18550	9931.16	74425.9	49255	27751.2
M193T118	193.084	118.409	(M+CH3COO+2H)+	1-Indanone	140986	188364	152169	131989	100604	146949	82904.6	122899	116717	103986	159564	185082	124447	89187.7	141541	71916.2	303863	341996	178497	167907	76096.9	362321	74260.2	334165	144830	133740	409356	510254	195361	384234	223965	409204	613127	545254	569236	407068	334167	1.39041e+06	156600	899779	523089	864176	148758	252666	277739
M127T510	127.038	509.617	(M+H)+	4-Hydroxy-6-methylpyran-2-one	50476	58974.4	113637	52277.3	48525.9	70667.6	20496.1	24113.1	40044.3	25059	29379.4	74752.4	19176.7	21502.5	20406.6	14536.3	26603.8	61461.6	82183.1	49372	22430.8	43727.4	32815.4	51303.9	116469	153718	31791.9	15108.8	104639	23428.7	18818.7	14189.6	18426.3	5885.61	3494.17	9521.49	20312.3	6001.07	56955.9	18996.6	8463.24	7865.85	49800.8	10352.4	9086.74
M152T219	152.055	218.781	(M+H)+	2-Hydroxyadenine	26207.9	41244	51385.5	22469.5	22196.7	68341.6	36237	29182.7	19940.1	20124.1	27225.5	37658	38606.7	59217.3	62996.9	25830.2	29425.9	67427.1	38551.7	55131.8	27071.5	98271.4	22280.6	40484.5	57995.9	62388.8	17495.6	16497.2	86426.2	21011.5	10079.2	76597.6	51523.5	28184.5	28752.2	58910.2	28881.5	63550.2	45594.3	188647	47874.3	89689	79504.8	29002.3	29729.7
M126T177	126.065	176.894	(M+H)+	5-Methylcytosine	83727.2	114923	125125	91668.5	89787.5	124093	87251.7	117886	109609	112390	118629	146651	133512	116703	136304	96646.9	132293	153872	140233	105693	61838.9	96762.7	84085.5	126525	102858	115511	189878	129223	116462	105720	119661	126109	174133	132817	151409	118066	106408	109245	121598	148972	90184.2	119704	104265	74785.4	127354
M167T115	167.055	114.918	(M+H)+	7-Methylxanthine	57288.3	86530.2	101546	68044.1	52041.2	79958.2	70735.6	33856.7	146121	75426.8	58292.1	148306	68076.3	30450.9	25319.1	38768.5	53805.7	176138	36209.6	35681.4	30616.2	56390.2	41252.1	50619	783398	622724	49612.2	105750	868656	113157	49703.6	115678	116182	123630	154258	116085	17571.8	126450	52633.2	221780	141096	142959	31305.6	15802.4	125990
M112T219	112.049	218.958	(M+H)+	Cytosine	59687.7	56927.8	51985.8	31609.6	36207.6	49912	39734.1	34346	31946.5	35659.3	42118	76392.8	70076.4	46944.1	88234	52767.9	38382.5	100840	103591	65966.2	45553.5	83125.1	41278.8	97892.8	45736.7	34363	51894.9	46622.4	101163	39909.9	14321.5	23450.5	34537.1	27976.8	31010.7	26619.2	40436.2	48774.5	13283	22585.5	44853.2	61708.6	47143.7	26101.6	65362.8
M221T274	221.09	273.904	(M+NH4)+	Indole-3-pyruvic acid	43666	57524.6	88749.8	33108.5	25254.6	65473.9	13075.9	27580.2	21194.8	21117.7	22615.9	63945	30059.2	13828.5	17719.8	11959.8	35282	34324.5	95271.9	62193.4	19915.1	50040	24064.1	110705	27860	49742	14866.6	4678.6	60597.2	11663.1	8145.4	12768.7	18069.2	16992.7	9623.61	5458.37	13550	27381.6	8388.71	14701.9	16803.3	22274.5	21407.7	4731.59	12591
M190T160	190.049	159.739	(M+H)+	Kynurenic acid	73904.3	73719.7	143028	78902.8	58781.1	58376.7	69655.9	70981.2	70364.4	119797	106555	105302	127470	57518.4	75133.1	71697.5	62840.8	82942.3	183981	104873	64586.1	116062	66235.6	91152.9	78431.2	96319.2	24315.8	15619	131622	13493.5	25463.4	28795.5	8653.91	12811.2	5424.65	25956.6	15147.4	54413.3	154423	24484.1	71277.4	65060.9	137042	48394.7	36065.7
M205T262	205.095	261.795	(M+H)+	L-Tryptophan	67458.9	27624.3	18997.6	25994.3	16511.1	262341	22890.1	76010.5	18680.6	50317.7	53446.3	150329	175367	183662	138521	27814.1	435979	69429.2	167607	195863	45746.6	56807.7	73027	200819	97282.4	89610.8	26986	6951.03	216856	30030.1	88472.7	14921.5	37959.5	36627	52021	19342	210052	406179	22648.7	37614.9	480571	548332	35944.4	24350.7	32384.8
M181T47_2	181.071	46.505	(M+H)+	Theobromine	1.84482e+06	1.65732e+06	2.69193e+06	1.59489e+06	1.28274e+06	2.23516e+06	2.50802e+06	1.19153e+06	4.95807e+06	3.69834e+06	1.89764e+06	4.65297e+06	1.10695e+06	1.15338e+06	862553	1.35207e+06	2.5253e+06	2.56193e+06	1.35517e+06	1.18873e+06	1.05801e+06	1.47017e+06	1.21196e+06	1.38999e+06	2.15402e+07	1.47458e+07	2.25504e+06	1.3098e+06	2.56909e+07	1.53111e+06	1.77563e+06	363966	732866	1.55921e+06	2.0713e+06	484376	1.47352e+06	1.1443e+06	2.55535e+06	1.15741e+06	1.21039e+06	1.33823e+06	1.17257e+06	1.11793e+06	1.33304e+06
M237T186	237.06	185.977	(M+CH3COO)-	L-Gulonic gamma-lactone	6765.17	8324.69	9547.32	10239.6	8036.03	12490.2	3814.22	4358.94	5461.62	2395.28	5066.86	3675.71	3726.06	260545	302984	5801.15	121653	4203.34	4621.8	4284.48	2229.18	7001.57	6576.09	7510.15	118342	6825.21	6230.16	448250	113538	380205	2989.85	517424	472161	689859	670279	510222	380340	646302	308347	675002	508078	538257	8802.81	996.182	613758
M131T252	131.048	251.641	(M+H-2H2O)+	Atrolactic acid	1871.21	2253.08	4173.03	2566.82	1276.55	5192.55	5527.2	5528.06	5389.9	6099.03	6131.25	7091.8	21433.1	14582.3	16585.8	2799.13	11459.2	2845.77	3142.09	2129.84	1347.55	1251.64	886.777	2157.82	5371.64	6548.63	3438.23	2463.89	6052.01	2806.97	3753.69	27650.8	7972.44	2706.79	3843.53	8492.25	10394.7	29433.1	3481.75	12093.4	86963.6	46948.6	1922.04	1295.29	2480.15
M309T47	309.112	47.01	(M+H)+	Bisdemethoxycurcumin	36791.2	14587.7	11667.2	52876.6	28396.4	39864.8	31160.7	4475.27	6538.86	42120.4	24350.9	68548.5	20113.9	4596.26	20633.8	19556.6	7441.57	38221.2	66804.1	7587.21	42342.4	64034.4	64339.2	99695.5	77962.5	60889.5	33073.1	27439.6	12366.4	53560.5	60548	71550.6	47986.7	54894.3	50118.5	63948	28972	52106.3	8755.15	80933.7	70024.3	48519.7	51294.3	42263.7	54312.2
M279T33	279.158	32.8435	(M+H)+	Phthalic acid Mono-2-ethylhexyl Ester	503137	623391	641622	34312.6	27261.2	850489	534490	678029	788460	809135	694046	1.1888e+06	495695	1.91834e+06	1.30817e+06	1.94108e+06	1.18968e+06	1.4235e+06	1.13767e+06	1.46478e+06	944026	303959	443675	86058.8	555070	788803	615593	765482	263848	677286	668924	443421	699349	704132	639281	994630	230298	580305	26775.8	481888	897191	539856	884612	1.5608e+06	1.07797e+06
M151T46_1	151.037	46.337	(M+H-H2O)+	p-Hydroxymandelic acid	26175.9	13544	46911.8	21372.1	16072.6	15896.9	65974.8	36801.2	22777.7	79410.1	73857.5	55372.1	35956.2	20115.2	38483.6	24404	15286.8	20676.4	48993.9	105674	26832.4	69230.2	31050.6	37390.8	23905.4	82360.9	98357.8	92780.7	27656.2	171946	206587	253360	87818.8	129583	118487	237184	73455.9	144448	53830.6	378319	191785	160274	52173.7	103994	168456
M170T83_1	170.08	82.71	(M+H)+	Pyridoxine	181338	143825	257467	172184	45633.8	143979	107078	68150.6	91029	135270	181534	263288	73016.2	140677	172065	142737	346528	253914	73610.8	124025	77319.1	113486	62941.8	78355.5	98696.1	108929	195859	679868	74222.7	279701	157579	67422.5	92150.3	249742	89314.6	133136	211778	258803	169321	46212.5	432325	419555	101355	242977	632148
M391T84	391.229	84.324	(M+H)+	RU-0211	30674.1	31172	14373.3	23353.6	23690.1	42954	17902	59729.8	27907.9	21813.8	24350.1	58478.7	66018.5	38466.7	48322.5	44507.5	28218.9	10880.4	23104.7	26194	21338.2	29115.2	28108.7	31491.9	14913.5	3301.97	114617	83874.8	16940.5	96835.1	72074.8	47390.9	109449	198071	270536	58192.4	75685.4	150591	67707.6	236434	111822	242821	24231.2	86572.2	103811
M125T84	125.024	84.417	(M+Na-2H)-	2-hydroxy-butanoic acid	143196	111238	195747	157680	155165	157359	197867	224732	281939	296573	252160	216341	278585	208938	278458	199791	222171	79783.6	422402	215157	352048	282691	123981	343191	139863	156737	98143.5	202796	290399	127209	194804	501161	174599	120744	167460	216004	93584.9	147066	230260	177776	125654	135726	95504.7	133195	135553
M171T299	171.03	299.012	(M-H)-	3-Dehydroshikimic acid	50794.3	93674	196869	64546.7	60973	27046.4	47493	27206.7	78874.6	61082	61155.6	95989.7	21502.9	30742.1	10294.3	23241.3	10734.7	68340.9	16922.2	9971.9	13900.5	14760.1	9740.1	29410.4	123483	77347.4	18013.2	8105.54	214316	35609.4	27267.2	172479	40197	52931.3	27277.1	187501	25679.2	31282.5	16377.6	64858.9	43177.9	21873.7	12597.2	12085.5	23979.8
M329T72	329.122	72.0045	(M+K-2H)-	Acetylvalerenolic acid	351484	369731	181798	184087	311349	315385	137187	276712	180217	195077	255997	221003	418351	237011	502617	198970	146323	171261	261807	350977	195097	240122	238608	325685	581132	320923	849810	1.06991e+06	767251	961706	584971	1.07036e+06	2.29724e+06	730842	1.10796e+06	1.2997e+06	1.63241e+06	1.93772e+06	970705	2.2334e+06	1.39281e+06	2.43422e+06	515723	833856	410072
M347T113	347.023	113.18	(2M-H)-	Dehydroascorbic acid (Oxidized vitamin C)	336476	578124	1.24037e+06	645528	488558	773947	110986	377652	122035	602409	206817	770221	757080	619862	453613	522722	143059	521120	1.2276e+06	474173	199996	332395	514029	264615	120345	988024	1.3775e+06	1.59907e+06	1.44654e+06	670017	416784	751017	1.4618e+06	487969	1.32972e+06	531035	268643	531343	178380	529890	194158	178749	197114	596549	892274
M271T44	271.058	44.0815	(M+H)+	Apigenin	68541.5	19637.1	76788.5	71084.8	36344.7	56385.2	40940.9	14841.9	25861.5	25643.1	25634.4	30521.9	12798.6	10862.8	2486.79	12199.2	67914.1	40765.8	17550.5	15797.5	19536.3	24635.7	10789.1	56697.4	90742	168067	23241.5	9585.66	54133.4	24775.6	48361.6	1962.7	8026.1	10201.2	9666.32	54303.6	58454.6	11939.8	21155.6	15595.9	12559.5	14157	59091.6	11688.6	11177.5
M459T162	459.092	161.763	(M+H)+	Epigallocatechin gallate	2.89727e+06	3.87859e+06	8.09664e+06	2.97004e+06	2.09266e+06	1.73908e+06	1.33899e+07	5.73931e+06	3.45431e+06	3.37321e+06	1.04409e+07	6.29096e+06	2.67559e+06	3.04178e+06	4.76152e+06	4.10389e+06	2.35103e+06	1.2539e+06	8.69955e+06	5.90968e+06	5.00612e+06	5.01891e+06	6.45921e+06	3.05814e+06	4.89839e+06	1.0289e+07	9.59632e+06	1.18525e+07	3.70593e+06	1.63286e+07	1.3751e+07	2.27436e+07	1.30058e+07	1.90697e+07	1.22153e+07	1.98031e+07	1.95455e+07	1.22064e+07	9.81811e+06	2.95099e+07	1.78486e+07	1.46962e+07	7.17175e+06	1.5458e+07	1.43452e+07
M465T186_2	465.102	185.561	(M+H)+	Hyperoside	5.69767e+06	6.65971e+06	8.03745e+06	7.31547e+06	4.59345e+06	4.70529e+06	3.1735e+06	3.05908e+06	2.46463e+06	3.89565e+06	4.0908e+06	5.99497e+06	1.02348e+06	1.34345e+06	3.06355e+06	1.18443e+06	3.23904e+06	794923	7.93971e+06	5.68763e+06	3.48897e+06	9.4667e+06	5.15648e+06	1.04209e+07	2.68585e+06	3.07167e+06	6.25401e+06	2.83247e+06	3.76207e+06	4.77655e+06	4.86209e+06	2.30914e+06	2.75815e+06	7.17647e+06	3.63897e+06	1.64556e+06	2.07906e+06	5.11394e+06	2.97834e+06	1.04584e+07	5.53405e+06	8.15836e+06	1.21242e+07	5.88934e+06	5.59768e+06
M285T223	285.038	222.684	(M-H)-	Kaempferol	256772	206140	246876	371496	190030	519492	316837	316014	724117	562382	416727	798169	716490	403301	583158	295758	937941	644701	601561	211336	172918	509415	302628	193049	192178	296833	165943	104683	796545	98777.2	81818.3	189927	182481	48134.9	133921	47639.6	108349	76775.7	661713	72495.4	52180.3	45394	298963	87542.4	54467.2
M317T85_1	317.027	85.4585	(M-H)-	Myricetin	111148	109667	270058	151247	153036	131647	207089	151272	255402	369022	412414	298079	97194.1	137849	181302	143467	75519.1	44125.8	226354	156333	207360	214943	280799	170742	167325	277717	100867	65166.4	79255	128289	230086	343300	178484	148382	97075.6	348356	144666	98109	134561	168834	117633	159377	216510	237479	125843
M611T259	611.158	258.702	(M+H)+	Rutin	662973	1.1457e+06	584753	844685	708009	458379	315238	501087	243417	620576	762994	780961	267828	302899	591130	229730	288850	104821	682626	667896	312235	826272	600851	824708	375137	318601	2.28513e+06	4.68221e+06	595708	2.10583e+06	2.96121e+06	1.61349e+06	2.06956e+06	5.3107e+06	2.38112e+06	1.25207e+06	1.04973e+06	3.2065e+06	592754	7.32312e+06	2.57001e+06	5.49739e+06	1.66839e+06	1.91851e+06	4.14833e+06
M291T99	291.085	98.6455	(M+H)+	(+)-Catechin	74950.3	42199.3	316789	101611	44481.4	18778.5	538267	180299	94408.8	370815	478592	197993	53683.5	25814.2	104820	31980.4	26827.7	31523.5	425585	225562	188803	214917	156095	128740	407254	958206	1.3325e+06	1.32919e+06	293044	5.79816e+06	5.49142e+06	7.18513e+06	4.07383e+06	3.24695e+06	2.69567e+06	7.99277e+06	2.23595e+06	4.00907e+06	933515	6.51739e+06	6.61166e+06	4.94573e+06	1.32889e+06	3.64293e+06	5.45953e+06
M449T259	449.104	259.391	M+	Cyanidin 3-glucoside cation	22176.5	61256.1	30905.6	61301.1	28183.3	18175.1	35393	39902.2	27107.8	16530.8	48939.3	58969.7	25693.2	28990.7	32935.9	19506.8	16413.2	5935.13	16622.3	20445.6	33285.3	25653.6	29385.5	22764.4	21845.1	11761.7	204077	41426.9	26109.7	26406.5	36714.5	317771	23661.2	60191.6	37075.1	80370.6	21340.4	34423.3	34501.2	64049.3	33787.8	58926.6	29422.9	33288.5	45107.7
M308T47	308.111	47.13	(M+NH4)+	(-)-Epicatechin	4880.71	4881.78	13920.2	2329.8	4120.95	5137	20511.3	3590.77	1442.96	8623.16	12961.5	5627.41	3678.44	2708.9	2333.64	3162.72	2989.98	5245.52	17771.7	7829.5	4016.27	4544.33	5371.66	2915.64	13676.7	33315.7	111560	103613	10558.4	254112	196837	354858	176108	206322	209029	323827	114474	196300	43128.6	349117	305348	245903	84363.9	186157	237041
M595T220	595.164	219.625	(M+H)+	Kaempferol 3-O-rutinoside	984677	1.34912e+06	1.61895e+06	1.80669e+06	1.26006e+06	1.17479e+06	634620	715799	609086	603835	696634	824497	374424	388981	842681	294304	672824	514687	839694	901476	490793	738687	657122	751984	644145	955646	634967	1.37719e+06	575275	999921	897142	1.10063e+06	657540	1.57182e+06	1.16377e+06	844652	541622	1.22548e+06	286367	2.46129e+06	1.09002e+06	2.51252e+06	563713	815406	1.28152e+06
M303T186	303.05	185.659	(M+H)+	Morin	4.91798e+06	5.84569e+06	7.04859e+06	6.41732e+06	3.84338e+06	4.29187e+06	2.87152e+06	2.74489e+06	2.11508e+06	3.46896e+06	3.61191e+06	5.22064e+06	962213	1.20994e+06	2.51461e+06	1.07947e+06	2.74213e+06	680763	7.04954e+06	4.92568e+06	3.03215e+06	8.20806e+06	4.58671e+06	9.3074e+06	2.38229e+06	2.90389e+06	5.60439e+06	2.7634e+06	3.31155e+06	4.30922e+06	4.48331e+06	1.75406e+06	2.23767e+06	6.39806e+06	3.56603e+06	1.23307e+06	2.03474e+06	4.72565e+06	2.55575e+06	9.64776e+06	5.0126e+06	7.48044e+06	1.04925e+07	5.32329e+06	5.12456e+06
M433T272	433.11	271.932	(M+H)+	Vitexin	59124.1	38999.6	85190.3	108530	37061.6	74689.5	52906.5	23688.4	29967.8	32135.9	27863.3	41127.4	14059.1	9042.7	16127.3	12032.2	21852.7	26958.6	43250.1	27110.5	15491	24089.4	13351.9	22449.9	10452.8	13312.3	10064.8	8673.35	13456.4	11727.6	7526.33	10204.9	7628.67	8784.99	6290.65	12922.5	9440.72	7201.53	11295.6	1559.92	8193.91	9045.15	8050.64	4556.94	4646.27
M493T119	493.132	119.023	M+	Malvidin 3-O-glucoside cation	451878	544044	302209	268521	277846	403979	497142	424725	402968	470552	558441	450004	587700	458274	576773	462535	402517	257883	458809	391546	356609	364537	351869	319837	552937	415995	1.08153e+06	1.24643e+06	373638	1.24471e+06	1.27997e+06	935085	881777	1.61472e+06	841078	466246	986237	1.10592e+06	1.15276e+06	1.70601e+06	1.0518e+06	2.54156e+06	916260	843564	959568
M563T273	563.138	273.192	(M-H)-	APIIN	63770.7	97011.2	57388.8	75948.1	41736.2	70221	89135.7	110030	60889.2	86280.2	104848	72628.6	111882	72522.8	138162	112312	92419.5	45768.2	83910.1	134241	58627.9	71325.9	55885	83111.6	115586	100989	760483	1.42687e+06	116233	1.38106e+06	739826	257744	820306	1.19203e+06	959974	623193	740170	650505	589561	709855	1.15982e+06	1.43054e+06	251666	458068	540837
M927T188	927.179	187.933	(2M-H)-	Isoquercitin	242178	265864	527710	455255	220090	198078	78148.1	78662.1	57055.1	123009	150261	231765	34196.3	30717.5	85916.3	29774	81334	17465.5	495168	209273	96740.3	711101	248081	1.2677e+06	77558.6	66069.2	434678	129823	84910.4	192308	247907	87604	118685	605056	197853	44960	72824.9	491282	109044	1.5188e+06	280808	760409	1.58668e+06	254726	421856
M271T42	271.059	42.366	(M-H)-	(-)-Naringenin	436445	87486	1.61966e+06	883764	64153.6	1.12574e+06	124419	40916	131903	91216.4	88844.9	83754.2	52280.6	44616.1	65729	26898.7	48979.5	410814	699556	422999	260914	575633	187635	212312	1.31703e+06	1.64154e+06	353777	198906	1.37418e+06	165231	256618	435045	182287	177951	207771	229358	141196	221242	141820	169920	314924	290649	288157	277334	245791
M433T81	433.11	81.1315	(M-H)-	Naringenin-7-O-Glucoside	117351	88398.9	488585	128508	97557.5	274739	62142.3	73309.7	147792	94352.1	64608.5	111385	101216	96458.4	87763.8	71867.1	104805	214415	109013	72724.9	134297	239582	345845	125988	203104	609561	137765	108775	372859	128957	94767.6	243899	72728.8	86128.3	98759.5	104967	64488	137998	134376	113577	67868.3	95560.4	215038	145191	159069
M435T187	435.125	186.691	(M-H)-	Phloridzin	399271	707115	3648.63	184247	261526	215165	193615	3101.18	298854	243952	301281	582192	1.25624e+06	3514	1.5384e+06	439925	1898.19	571943	751795	976495	391810	658673	2927.15	1.11488e+06	3364.87	6949.54	184917	19101.5	330572	23340.1	17828.1	15914.5	17694.8	34517	66100.8	22114.5	35019.6	81980.5	10373.7	49992.6	99843.6	93210.2	9414.05	22440.5	66960.6
M303T171	303.049	170.865	(M-H)-	(+-)-Taxifolin	475175	385592	340253	589261	473946	717223	399184	182819	216956	295194	168329	338488	866118	755410	248051	619982	881485	818316	348930	192809	186160	626392	450481	162313	269907	305949	256394	89809.8	768416	169247	117277	135703	151983	51211.6	148779	144952	115014	62102.9	494439	69161.4	48882.1	43019.3	139407	115644	51219
M463T88	463.12	88.243	M+	Peonidin 3-galactoside cation	48095.1	104502	66820.5	44589.1	30521.6	42000.3	56157.3	62994.6	51674.1	88837.5	56053	40205	86099.1	47246.8	61268.4	40148.2	30077.7	10878.3	70851.8	141036	57839.9	70203.7	71790.4	111579	188680	101401	491573	104318	112487	224439	177539	235297	124986	329184	135643	122058	148111	204532	242079	304717	439615	307885	151264	181660	219888
M165T47	165.053	47.293	(M+H)+	4-Hydroxycinnamic acid	45556.6	39386.3	92535.1	16588.6	11206.8	52405	77505.3	18042.6	20180.8	54070.9	38547.7	64334.6	7693.29	7251.01	29305.9	4989.29	7824.08	42717.1	40235.7	53762.3	40063.9	41629.9	34783.4	35421	70696	142669	283107	166331	109177	651795	435172	816247	298794	481857	302804	658637	208027	437604	130373	787747	691456	547612	235827	420269	530411
M163T201	163.037	200.621	(M+H-H2O)+	Caffeic Acid	33454.6	22662.7	86892.6	39470.9	22812.3	13127.2	50237.6	25659.4	58995.4	29489.3	29980.8	41010.3	11257	7174.72	12629.1	9187.15	29820.5	12854.1	37009.8	29818.9	18556.2	24674.3	15739.1	26851.4	215202	267716	39165.3	41134	163300	49633.4	32922.1	34367.4	48448.6	36652.5	46064.3	24141.7	41470.5	60413.7	46627.5	36080.5	39306.4	128878	70977.1	19529.1	26474.2
M759T268	759.117	268.093	(2M+K)+	Rosmarinic Acid	89192.7	111037	59166.1	103322	81730.5	34225.8	67386.4	78570.1	66766.7	24553.6	76506.6	30607.8	7138.25	8232.96	17817.3	16867.4	13807.9	15083.1	31711.5	65380.2	38655.6	44683.6	47450.7	37291.3	91803.1	56069.2	45839.3	83052.4	66107.1	42670.6	70477.3	29323.2	37547.9	29901.6	18741.2	56659.6	35424	19241.9	92086.5	3184.29	8724.52	16805.9	49468.4	9682.99	24856.1
M275T186_1	275.089	186.137	(M+H)+	Phloretin	18462.6	19918.9	9211.81	17171.6	16167.6	2570.29	19694.7	4766.7	7879.4	4152.11	37286.6	8827.42	16951.6	10025.8	15254.9	6296.2	8580.76	1954.43	10064.5	11272.8	3271.35	4261	6736.6	34869.8	2029.5	10423.8	38431.2	59535	10650.3	37718.9	18573.1	26338.7	55756.7	52941.7	166847	24359.3	66433.2	112223	25124	88902	159466	155413	9351.59	59208.9	104121
M179T201	179.069	200.543	(M+H)+	4-Hydroxy-3-methoxycinnamaldehyde	10392.2	10394.1	10519.3	15332.3	15510.9	6825.54	12980.4	21274.8	17877.5	10274.8	10792.2	11214.6	37372.9	24564.1	24368.6	13763.8	5560.28	3210.39	7013	14215	9315.45	4747.26	10501.6	10788.1	9919.69	9001.68	102807	101533	43443	117128	108461	170640	183833	110478	123141	128062	59560.1	102191	41418.2	187692	120422	98066.2	21327.2	56328.3	166914
M163T46_1	163.039	45.94	(M-H)-	trans-2-Hydroxycinnamic acid	7197.06	5179.06	5666.24	102564	4372.91	103644	78673.5	85317.5	5428.45	69253	87397.7	5008.08	34494.3	28643.2	56988.4	40500.9	47996.5	43644.9	206193	116101	95778.4	119154	102445	111252	410389	439117	95038.2	104020	585380	135969	169707	265363	175712	238332	205632	139503	177813	235331	172325	252432	274920	292531	119717	181869	277995
M149T41	149.058	41.3125	(M+H)+	trans-cinnamate	73049.9	94822.1	69008.5	55896.4	59266.5	67596.6	50878.1	79858.6	75283	73206.3	71428.8	106941	102832	67622.5	114515	70073.1	63852.9	44215.3	70862.3	114459	68468.8	62381.9	67222.5	59930.6	33393.8	21000.6	70955.4	51285.5	42861.8	68646.9	74452	97992.4	76984.9	69805.4	38728.4	89439.9	42913.3	56090.7	63669.3	63082.7	44525.6	54952.3	50161.9	28749.9	48246.3
M563T138_3	563.118	138.459	(M-H)-	Theaflavin	7.83067e+06	7.75409e+06	6.66024e+06	1.04948e+07	1.39385e+07	8.78071e+06	7.72368e+06	1.0526e+07	5.21265e+06	1.69812e+07	1.57402e+07	7.66087e+06	2.30998e+07	1.06681e+07	1.26598e+07	1.05388e+07	6.73603e+06	7.3889e+06	1.18101e+07	5.96902e+06	7.94394e+06	6.04399e+06	9.82704e+06	9.72445e+06	1.03688e+07	2.05397e+07	1.33941e+07	1.15488e+07	1.36904e+07	2.33539e+06	6.75749e+06	1.46565e+06	1.17856e+07	1.57414e+06	3.56771e+06	1.98066e+06	6.52125e+06	3.87365e+06	1.69704e+07	766148	867915	1.72012e+06	1.01783e+07	2.31999e+06	2.42408e+06
M577T210	577.133	210.299	(M-H)-	Procyanidin B2	83313.6	125342	1.01225e+06	210605	139232	115475	813285	613572	394239	1.43383e+06	1.20518e+06	907886	285203	199754	563482	215507	37230.2	116238	651723	701519	517657	637659	370159	618691	1.04511e+06	1.90246e+06	3.14741e+06	6.75791e+06	2.30063e+06	1.43508e+07	5.57037e+06	9.88082e+06	9.8456e+06	1.09236e+07	1.14658e+07	5.78406e+06	5.5547e+06	1.21992e+07	2.92807e+06	3.10003e+07	1.35858e+07	1.13276e+07	3.9088e+06	3.74197e+06	1.4316e+07
M205T67	205.193	66.6855	(M+H)+	alpha-Farnesene	6337.48	5831.77	15183.6	5268.74	3368.12	7678.8	5545.14	4923.85	7801.88	8955.12	4416.63	13757.9	7154.25	3740.6	4909.23	3964.18	4128.31	3713.05	5318.94	4877.67	3193.58	4030.36	3125.47	3825.71	45904.2	73047.4	52241.5	47619.8	59357	28396.5	69960	99507.5	110439	81931.5	33374.2	271338	15412	31566.6	79835.6	32213.2	37065.2	48908.4	24926.5	64383.3	33293.7
[truncated: 3 more columns]

## Sheet: Root
ID	m/z	rt(s)	adduct	Name	0JXR-1	0JXR-2	0JXR-3	0JXR-4	0JXR-5	0JXR-6	4JXR-1	4JXR-2	4JXR-3	4JXR-4	4JXR-5	4JXR-6	12JXR-1	12JXR-2	12JXR-3	12JXR-4	12JXR-5	12JXR-6	16JXR-1	16JXR-2	16JXR-3	16JXR-4	16JXR-5	16JXR-6	0XFR-1	0XFR-2	0XFR-3	0XFR-4	0XFR-5	0XFR-6	4XFR-1	4XFR-2	4XFR-3	4XFR-4	4XFR-5	4XFR-6	12XFR-1	12XFR-2	12XFR-3	12XFR-4	12XFR-5	12XFR-6	16XFR-1	16XFR-2	16XFR-3
M93T38	93.0342	38.0155	(M-H)-	Phenol	11968.8	12013.5	20352.3	16905.3	12939	23838.7	29692.6	14530.9	29931.2	25747	20468.2	26182.6	15718.6	4895.38	11063.2	23551.1	12520.6	33243.6	9373.26	16876.2	9750.61	16316.9	22901.4	7913.51	38862.3	54462.4	97719.6	21251.2	30445	81582.7	123049	89870.9	139332	61077	53791.8	317318	73911.9	102343	26171.6	34283.6	60609.5	24064.4	42467.4	71635.6	25985.7
M195T74	195.065	74.089	(M-H)-	Acetosyringone	27887	22593.3	21819.2	44275	20829.7	13007.5	38202.6	15819.6	18872.3	13656.2	39257.7	24633.2	11834.8	11221.9	9825.25	27587.9	12865.4	38530.5	15040.4	21259.5	39355.6	15312.8	14977.3	13050.7	15102.1	13845	13088	10428.5	10950.6	19005.4	12259.7	13943.3	24123.6	12542.7	17646.7	17702.1	13915.8	15083.4	15386.6	12688.3	11179.1	17530.6	12826.1	12701.7	10691.2
M391T30	391.283	30.485	(M+H)+	Dioctyl phthalate	52095.8	54988.6	86912.7	61589.7	52831.6	19494.3	48524.8	98303.1	78958.7	120335	76140.3	23318.6	32036.4	19279.3	39600.4	36783.8	25288.4	28502.1	65624.1	31140.3	45666.3	24820.2	11773.7	35648.1	97206.3	68461	13887	38545.1	14463	45319.6	57621.2	33733.8	57673.7	53176.2	42572.4	42679.6	24102.9	33182.9	35294.9	42670.6	48751.1	33132.4	30993.5	30392	38978.7
M359T69	359.148	69.351	(M+H)+	Matairesinol	24108.1	10842.7	12491.5	21058	33206.3	30536.5	11743.1	44603.6	28981.9	79892.1	104914	34265.7	34237.4	18432.1	18824.7	23976.7	49623	36699.1	45113.4	15710.5	10469.6	84596.2	12602	23096.7	17248.3	29107.1	12794.3	6163.22	33587.2	12614.1	29737.3	13883.7	17295.1	14695.5	16106.8	20157.7	11647.6	10187	13942.6	10719.7	8410.45	6907.36	8240.14	5729.5	5330.13
M204T304_2	204.122	304.327	(M+H)+	Acetylcarnitine	4438.71	3749.49	9879.45	20957.3	2938.07	3784.92	5356.96	5391.14	5772.99	6881.82	5889.37	8540.24	3716.29	10618.7	12741.4	6080.41	4746.2	10464.7	2913.32	3959.67	4359.9	7448.38	6756.42	2795.91	36046.4	199282	64642.8	17141.3	33604.8	170126	89788.1	7742.13	127238	104180	241062	101763	8006.6	24805.1	47647.8	18335.2	8034.94	6085.55	38940.1	20429.5	94852
M279T40	279.232	39.8	(M-H)-	Linoleic acid	410522	928630	254281	614495	386923	699878	543710	661834	754179	657807	450994	599115	365871	257681	497866	246126	446686	55410.8	283469	289077	436715	396781	497523	27793.5	1.12017e+06	1.30238e+06	825513	504650	904011	1.81903e+06	3.34846e+06	1.20898e+06	3.06215e+06	1.45884e+06	1.88225e+06	1.04798e+06	502231	716907	428612	857316	462888	486695	552909	364521	634060
M277T48	277.215	47.809	(M+Na)+	cis-9-Palmitoleic acid	452348	830463	493636	448886	300849	1.10014e+06	626515	412803	547860	889632	566004	459503	157072	361075	526384	403872	433416	241296	417889	140107	202787	195230	366520	57522.8	783802	1.62527e+06	163799	547649	484753	1.77346e+06	1.60911e+06	1.37645e+06	351006	971361	1.34315e+06	1.28703e+06	398633	1.17735e+06	893431	1.10283e+06	443556	1.15558e+06	481542	237715	348019
M281T39	281.248	39.128	(M-H)-	Oleic acid	505619	757100	659051	831398	658670	913264	742587	649497	764810	761832	630293	925852	414147	535349	543115	504564	512679	73311.1	592498	533389	613384	591574	905828	160969	1.03457e+06	2.16222e+06	1.09108e+06	578141	927431	1.62936e+06	1.9571e+06	1.92007e+06	2.13003e+06	2.67993e+06	2.01501e+06	1.3914e+06	802416	899995	1.40068e+06	1.05948e+06	850917	1.22354e+06	578189	768539	992915
M282T94	282.25	94.0945	M+	trans-Vaccenic acid	71755.4	122902	148892	107003	74522.3	12675.8	57625.9	130207	171101	127600	110862	14540.8	27994.7	37984.3	1579.2	72817.1	42317.5	16491	125461	24217.7	60978.7	21416.5	15590.7	14000.8	120954	148902	9779.17	87839.6	10273	187724	99858.9	5204.41	145161	141101	658.396	94376.7	30278	2933.06	87924.9	6642.44	5517.92	11895.5	53682.3	121866	74512.8
M269T43	269.247	43.167	(M-H)-	Heptadecanoic acid	78118.7	100502	78439.6	80747	116968	96729.9	69611.2	82260.7	93823.9	90101	81027.2	74981.1	69542.2	65466.8	99394.3	54057.1	40329.3	11163.2	46225.1	59560.9	61064.6	99762.6	58228.6	4146.89	61288.5	84252.9	77081.8	55726.2	92624.3	129470	100741	80050.9	198252	96406.3	141253	118550	55295.7	103766	61487.9	69332.1	64539.2	130791	35375.3	42967.8	86886.1
M255T45	255.233	44.688	(M-H)-	Palmitic acid	1.85903e+06	1.36202e+06	2.42257e+06	1.7499e+06	2.48463e+06	1.94732e+06	2.95814e+06	1.23261e+06	1.27264e+06	1.63595e+06	1.54474e+06	1.81554e+06	1.0922e+06	3.36347e+06	1.68526e+06	2.70667e+06	1.29643e+06	118223	3.33671e+06	2.21969e+06	4.09395e+06	2.1457e+06	2.34269e+06	94157.9	2.21288e+06	7.176e+06	4.32694e+06	1.62489e+06	1.22964e+06	6.32675e+06	7.22531e+06	5.13409e+06	8.74784e+06	7.59129e+06	7.28294e+06	6.15116e+06	1.89213e+06	3.91214e+06	5.63103e+06	2.96348e+06	3.95534e+06	2.44436e+06	1.70097e+06	3.28066e+06	3.40178e+06
M241T45	241.216	45.378	(M-H)-	Pentadecanoic Acid	98826.2	123100	153225	182839	88034.1	100351	115051	64938.2	86490.7	61684.4	59477.8	92740	49495.2	99314.2	117686	116499	94968.3	15996.3	79639.2	75661.7	91563.6	78341.3	84263.9	14834.6	108117	187261	104460	31329.6	81251.2	149054	235155	132277	242238	263898	179616	161342	84508.4	109099	122465	139849	105333	142385	60771.1	75642.7	72079.7
M283T94	283.263	93.6795	(M-H)-	Stearic acid	62188.1	47441.8	59362.5	75974.7	138976	53596.5	87236.2	77673.3	93499.9	61623.9	67234.4	68448	52461.7	87055.1	55215.3	43298.3	62542.3	63127.1	85942.7	61701.6	63562.8	69579.4	60989.4	45424.1	58914.2	42571.2	44024.7	38809.3	24551.4	57638	61747.1	49182.9	35172.7	41042.6	69583.5	49868.4	79271.9	38704.5	83313.8	170663	60422.2	82475.8	64648.5	64928.6	86174
M187T355	187.097	355.4	(M-H)-	Azelaic acid	12944.3	88635.5	32054.5	27953.2	30859.8	86858.2	28476.8	32329.2	54926.5	62090.2	35481.7	31628.3	18717.6	14089.4	38847.9	18523.9	20511.3	104174	12227.4	16376.6	14266.9	20277	16309.2	52355.4	32760.5	27107.8	38666.5	14120.2	93723.7	29075.7	42767.7	31686.6	31682	56785.2	24726.8	29501.6	24471.8	25575.8	29179	33421.9	20826.3	70657.9	6318.82	4534.38	7173.98
M199T49	199.17	49.139	(M-H)-	Dodecanoic acid	61345.8	48439.6	66082.5	88671.4	63766.2	45026.2	85062	60166.1	62821	63405.5	49029.3	49329.1	92937.4	139850	73122.1	106319	95598.9	27217.4	142133	165620	282280	266464	85989.6	10850.3	54168.6	70544	99071.8	81596.7	41319.8	117997	161903	157736	112652	196333	86173.8	69554.9	90191.9	97312.4	90435.8	133516	131209	195823	79440.2	115931	158671
M159T153	159.064	152.771	(M-H)-	3,3-Dimethylglutaric acid	33648.8	77234	21780.1	5217.69	17986.4	46419.2	24325.1	34468.1	43729.2	39796.9	28888.6	46405.4	41638.3	6908.33	28601.8	30073.9	30714	51276.3	15602.4	23164	7432.68	22026	27995.3	31158.1	16881.6	11666.1	3127	8232.23	25715.7	2734.1	52863.4	21962.8	24166.8	16530.7	20625	19323.2	5627.92	11036	27284.4	28793.6	21868.6	41520.8	18871.9	6514.11	17719.8
M206T71	206.137	71.351	(M+H)+	Pantothenol	8911.07	6073.18	7560.5	5137.38	7327.64	22361.7	8830.35	105265	30189.8	28145.5	20627.2	43903.5	41289.8	20979.3	4894.48	28872.9	30048.9	20579.1	9419.42	8114.85	6505.08	11396.6	11748.4	10318	10923.2	8380.11	13385.1	4995.77	18328.6	12536.2	7271.82	11165.9	7318.23	21062.2	7690.65	6516.79	10171.7	8366.43	21044.8	14237.7	23206.7	26401.4	7240.49	7049.39	7068.15
M757T127	756.552	127.127	(M+Na)+	PC(16:0/16:0)	15446.6	17208.6	28640.7	25880.4	14758.7	13736.1	13043.7	37336.3	57326.7	28144.7	34068.1	5680.36	27756.9	19081.3	19765.4	42197.9	15549.4	3597.86	22315.1	8387.29	7014.42	10423.3	8834.55	1589.73	70575.6	68838.2	13306.6	16218.9	14184.4	64125.9	24928.7	13924.8	166675	46581.8	72899	19820.7	18932.2	27170.2	28023.2	17172.4	6221.82	12503.6	24344.7	31969.9	73292.9
M101T62	101.06	61.862	(M-H)-	Valeric acid	16580	15761.8	16588.3	22731	18421.6	13455.6	22279.3	14377.2	15277.5	14893.5	12323.8	13898.4	19634.9	21086.8	8546.02	18153.4	22886.9	20320.4	24372.3	21683.7	21403.4	20549.2	24962.8	2907.59	10260.2	8985.79	8143.7	7226.23	13482.2	22141.2	10014	15010	11709	15570.2	12820	14094	14668.7	14326.9	14113.2	16807.5	18558	22166.2	12183.8	17233.4	18560.7
M821T203	821.394	203.24	(M-H)-	Glycyrrhizic Acid	148073	57510.9	38822.8	37818.9	62639.3	102914	50941.7	89704.5	60640.6	64340.6	49966	102377	162850	42824	85881.5	62752.4	77947.4	212106	34092.5	79973.8	37783.7	129384	36775	107001	13409.4	11841.4	9784.83	13195.4	26903	10459	20312.2	28181.3	35862.2	9485.74	27567.6	21779.3	7129.82	11386.5	15216.2	12636.5	9964.66	11554.9	15207	6995.17	8907.62
M455T35_3	455.35	34.7275	(M-H)-	Oleanolic acid	11463.4	34269.4	48620.2	31675.1	42358.8	35597.5	24885.4	26937.1	33868.4	26499.5	28371.6	42559.2	22229.7	14808.9	32204.9	122920	27433.9	5603.67	13657.2	16277.5	18902.8	18834.1	18132.8	6636.95	80892.5	46948.5	42922.4	24398.8	110177	34956.7	19849.8	22990.2	45853.5	78125.1	41796.3	18800.7	27581	23291.9	37579.9	23031.4	16111.3	18771.9	15129.8	17674.9	33591.2
M328T73	328.247	72.548	M+	(4Z,7Z,10Z,13Z,16Z,19Z)-4,7,10,13,1 6,19-Docosahexaenoic acid	4872.38	37533	16753.5	19122.4	16621.5	48273.7	30092.5	47603.4	72890.8	57078	42360.5	38688	24635.9	7544.85	20838.9	2414.87	8195.14	10823.6	22159.6	12970.5	16020.6	11111.5	13788.3	8410.57	57600.5	98341.5	50951.5	26214.7	35749.1	66512.8	173153	101173	112456	77637.4	84454.3	172384	38925.7	38919.7	49518.1	46048.5	32110.3	35877.6	22202.3	16234.3	15402.4
M365T39	365.34	38.527	(M-H)-	Nervonic acid	10392.4	7883.45	23967.4	27283.4	20675.7	11485.5	8648.04	25653.4	14466.2	14943.6	16512.3	11815.7	14439.4	16288	23715.2	14022	8238.47	1171.15	13448.7	14741.9	8654.72	23731.2	8060.85	1706.67	76926.5	107362	29320.5	42932.2	12823.7	55936.8	155225	18904.7	93693.7	93141	136657	105329	35110.2	54932.6	127269	92473.3	42916.4	11293.3	46398.6	55090.8	53978.7
M831T113	830.569	113.261	(M-H+2Na)+	1,2-dioleoyl-sn-glycero-3-phosphatidylcholine	2550.28	2986.16	5037.19	3740.55	2389.83	622.103	2223.89	4875.16	6372.84	4138.96	4297.61	414.851	2049.42	1248.18	3708.18	2931.25	2248.66	264.974	1606.22	838.721	2130.56	635.776	990.346	28.9085	7884.89	11604.9	1033.78	2742.99	800.046	15380.9	10002.9	927.975	30479.5	13244.9	19128.4	5708.66	2042.53	5153.11	6148.21	6561.25	1242.58	3056.58	3171.07	5147.29	16070.2
M435T236	435.249	235.637	(M-H)-	1-Oleoyl-sn-glycerol 3-phosphate	1697.28	22467.3	6998.48	5402.96	11745.3	35418.1	23221	27135.3	29316.6	36126.4	23194	23991	9820.84	3353.76	20427.9	10328.6	5473.29	19347.4	10141.4	4723.68	10283.2	8083.79	6470.49	6802.29	18977.4	17065	14818.1	1478.12	14165.9	10529.4	19278.3	8503.01	16134.9	24380.8	8867.29	9882.22	4815.86	7809.26	11528.8	8151.51	4285.2	14971.9	5577.49	3422.84	19630.3
M454T216	454.301	215.968	(M+H)+	1-Palmitoyl-2-hydroxy-sn-glycero-3-phosphoethanolamine	3836.6	12642.5	1828.24	106271	4072.27	1612.35	7569.9	1178.72	4665.35	7705.82	2958.09	1974.18	975.049	881.328	73801.5	4654.82	9480.99	60645.6	6521.19	24062	5946.68	18849.5	1085.18	136647	5761.92	2497.39	96405.5	9681.72	2937.72	1057.06	8154.75	2909.81	3026.03	8774.44	4270.57	2528.83	1567.14	7843.37	3237.57	6890.23	1119.43	14523	19429.2	11214.4	12519.5
M496T191	496.338	190.689	(M+H)+	1-Palmitoyl-sn-glycero-3-phosphocholine	82687.5	67544.8	65679.9	89374.4	81273.3	26416.8	36726.2	171667	221477	206597	140180	19424.3	93264.5	49977.9	163405	157775	82196.8	50890.9	34125.3	28141	35207	36017.1	13005	6588.2	292745	412197	28585.8	78732.1	25932.9	95784.4	285164	111487	434569	319022	248973	137057	65997.6	119235	149580	110877	54180.8	121927	105152	56026.3	73142.8
M524T184	524.365	184.328	(M+H)+	1-Stearoyl-2-hydroxy-sn-glycero-3-phosphocholine	16591.9	23583.3	18050.1	27203.8	30154.1	5433.39	11599.5	34749.9	36798	25776.4	35602.4	2714.51	16022.3	12659.1	26837.8	18859	20040	8095.62	11905.8	5197.03	9811.76	7228.49	2070.94	2644.77	47296.5	32086.3	4721.26	13978.3	5187.58	11978.5	34361.1	12798.2	46827.9	30781.5	27495.5	17955.8	7155.1	18078.3	18764.4	17128.1	7339.98	17812.1	13825.2	7573.55	19686
M277T44	277.216	44.1015	(M-H)-	all cis-(6,9,12)-Linolenic acid	127851	205581	87138.6	102700	135402	168701	79991.1	156501	74741.9	166590	141805	186727	90713.8	67733.4	88449.7	120813	61038.3	23158.5	33525.2	37899.5	79992.1	56017.1	79484.4	12045.3	224488	528886	174200	151468	217196	373570	324426	255031	352409	317144	443076	230968	100891	88421.8	100740	93939.3	54437.8	100687	117392	63699.6	74606.3
M393T373	393.167	372.873	(M-H+2K)+	Decanoyl-L-carnitine	6002.52	2632.87	1926.55	2540.97	3810.55	3175.75	4970.91	4302.19	4195.41	4438.9	1957.03	4573.74	5829.13	3078.1	9736.27	5013.45	2235.15	5991.84	1704.7	2846.72	19654.9	10289.8	18890.6	3820.26	10305.2	22802.9	26326.5	13025.2	15181.7	13760.5	24090.4	3225.18	11200.3	18496.4	19394.1	23872.8	6213.59	13326.1	29357.4	9904.69	5443.82	4730.06	16485.7	9256.58	10781.4
M216T391	216.062	390.961	(M+H)+	sn-Glycerol 3-phosphoethanolamine	2142.83	11964.9	3460.64	3558.9	5971.98	34999.8	19467.1	25936	44356	37563.6	21459.3	26413.9	13242.1	4635.45	14712.1	13557.8	11560.3	39056.5	14667.5	11605.5	12981.4	13062.8	17603.3	34601	15514.7	16925.9	20947.2	1116.19	11067	10393.7	41962.8	21657.4	15044.6	13698.4	9108.2	24450.2	9295.65	12036.7	10658.7	7219.59	7130.28	8032.6	12829.8	7707.42	6326.77
M522T84	522.349	83.719	(M+H)+	1-Oleoyl-sn-glycero-3-phosphocholine	4230.36	6665.56	7443.41	7735.16	5424.74	6207.95	9040.24	2969.08	7402.49	6449.47	4779.95	5369.11	5174.32	1902.67	7077.85	9901.92	5082.75	5278.01	2919.37	4340.01	3754.54	4047.95	3273.13	3393.13	12191.3	6050.84	5485.68	5256.19	57717.5	5136.04	5789.21	3559.76	5100.95	6874.55	5596.17	4233.03	3515.29	3568.05	5919.56	4643.64	3199.93	5354.69	3649.81	2328.46	4905.07
M671T183	671.463	182.876	(M-H)-	1-Palmitoyl-2-linoleoyl-sn-glycero-3-phosphate	808.98	197275	29882.8	21332.1	32988.7	82757.7	166816	308288	297085	295273	223282	23354.6	63213.1	53581.7	133588	47569.4	68684	10526.3	88745.7	77729.9	76874.6	108693	22374.8	15778.8	116078	71264.7	12035.8	838.446	1271.49	71060.2	175060	56963.5	48350.8	105507	30287.8	94603.4	78198.8	46339.6	69476	51202.5	70963.3	108005	26686.1	42064.6	70204.9
M309T39	309.278	38.6825	(M-H)-	2E-Eicosenoic acid	7515.14	7793.18	15106.6	16127.8	13948.1	9211.58	10781.2	10174.8	8894.59	10419.6	8872.52	12629.2	5138.68	11467.7	12557.9	6583.83	7586.26	1219.13	6103.79	6783.71	7648.68	9441.95	9574.21	1581.22	19190.8	40245.8	19154.6	14376.3	17314.3	29797	52794.8	16705.7	40365.8	45786.6	38874	31069.8	11079.1	18049.4	42539.5	29275.4	15026.9	13050.8	14231	14961	24710.5
M293T74	293.21	74.387	(M-H)-	9-OxoODE	26210.2	85600.9	86650.4	19727.3	27906.7	39313.3	37285.8	33835.1	62704	74004.6	25891	28944.4	23392.4	20733.3	30390.6	23477.5	21313.7	27399.6	30595.9	68239.2	23735.9	15585.1	15077.7	16061.3	76792	102742	79493	42194.3	63813.4	64341.7	238186	167156	152903	91355.6	84167.1	135814	61608.4	69967.3	51837.1	52947.3	47862.1	47574.4	33278	20953.8	21543.5
M295T58	295.227	58.458	(M-H)-	9(S)-HODE	126790	413370	131534	96032.6	149126	496563	169052	340399	557870	411706	287592	288063	152813	125911	206936	168391	142064	90760.8	167771	164807	127377	221570	110448	8364.6	400672	510660	276168	115751	266930	274337	1.41699e+06	938391	704784	655926	480254	1.0044e+06	290939	345996	308597	324117	269324	344253	158453	100081	151972
M149T59	149.097	59.254	(M-H)-	Thymol	42621.4	10825.5	24537	50287.5	71982.8	64522.2	14366.1	91447.8	97669.6	161154	416463	53804.8	65178.4	104699	36003	69185.3	67288.2	69303.4	30162	24142.2	16551.9	176206	23768.1	5517.5	22061.3	14973.9	2681.81	6391.67	13310.4	4066	5394.52	7695.14	13769.9	45733.4	28431.2	5814.61	5027.2	14452.7	18334.5	7335.55	3550.4	4503.73	4738.49	2835.4	6919.96
M409T247	409.233	246.79	(M-H)-	1-Palmitoyl Lysophosphatidic Acid	2022.23	8847.21	5049.96	3511.95	5102.5	22601.7	8399.95	22672.9	29840.9	28580	15224.5	18139.9	6591.62	2685.37	14878.4	7411.12	3853.55	7228.64	4414.42	4086.79	3653.01	6806.95	5987.11	1946.15	17274.1	28203.2	13998.4	1764.65	12107.7	11597.5	40672.9	11755	28189.7	23338.1	17206.5	19365.5	6967.61	10338.8	12193.8	8723.55	6899.93	12081.1	7169.1	5250.55	6462.63
M298T98	298.096	97.957	(M+H)+	S-Methyl-5'-thioadenosine	367512	1.34375e+06	400540	431943	434261	662079	807578	890153	1.26783e+06	1.0003e+06	576083	682677	581436	305112	523923	477106	394977	396850	467735	320918	364514	438051	246829	306181	761793	518098	472244	156351	850587	499931	1.12988e+06	544157	598938	541804	433131	915526	336616	307419	337483	223457	214446	295137	428676	275844	208588
M455T48	455.099	47.6785	(M-H)-	Flavin mononucleotide (FMN)	30029.5	10366.9	15910.9	21286.5	32612	40066.4	28435	42714.5	35140.7	56787.4	66052.9	53647.5	37762.4	27001.7	26617.5	34056.8	22594.1	16332.3	28884.8	19160.5	13106	61615.7	18214.3	11877.3	27352.3	42293.4	4211.09	24224.9	24388.8	16859.3	59239.3	38605.9	120184	135493	52041.6	50685.7	64481.5	49645.3	33997.5	34712.5	44651.1	16095.4	31515.2	20321.3	28528
M282T103	282.118	103.081	(M+H)+	2'-O-methyladenosine	14071.1	47962.8	15777.3	21293.3	15083.9	57748.3	22866.8	24375	29905.5	31832.7	19272.6	24733.2	17225.1	13308.9	18484.2	14329.8	15688.9	28563.4	10833.1	10636.6	12051.6	14147.5	9516.37	14101	35774.6	34511.5	41366.7	14172	53513.8	37818.3	77169.2	47029.1	39555.9	57204.6	39227.1	59823.2	27803.1	27055.3	43469.4	36178	26708	45264.7	17330.9	10665.9	11802.2
M268T169	268.104	169.265	(M+H)+	Adenosine	1.01417e+06	468235	430801	869012	842730	2.89047e+06	1.70229e+06	1.0937e+06	1.45755e+06	1.40217e+06	1.23771e+06	1.49947e+06	728928	503108	748583	493976	696335	1.62885e+06	509710	979349	766138	847240	844423	1.34662e+06	2.89002e+06	2.81632e+06	4.34338e+06	873055	3.00529e+06	2.77735e+06	3.55253e+06	1.90807e+06	2.55436e+06	1.62846e+06	2.20687e+06	3.50696e+06	1.24033e+06	1.40311e+06	1.59073e+06	885530	1.09802e+06	1.18065e+06	2.2472e+06	1.62135e+06	1.02322e+06
M252T164	252.107	163.503	(M+H)+	Deoxyadenosine	42436.7	46995.3	24325.7	36039.7	31393.5	75635.5	32335	30365.9	24100.6	23133.4	24594.8	36884.6	26186	31732.6	36922.7	27488.6	35094.9	83319.9	9898.22	20371.4	12217	13644.6	18545.3	29024.8	21786.5	19646.5	24871.4	18309.5	60331.8	25720.7	33320.7	31466.7	35598.8	29123.9	35223.9	25826.7	28137.5	23214.4	34427.7	38980	31288.4	45798.2	23859.9	11593.3	11009.6
M330T274	330.058	273.731	(M+H)+	Adenosine 2',3'-cyclic monophosphate	935.609	4948.96	1731.53	2169.77	1305.54	7270.6	3670.03	4062.2	5248.51	5552.14	4266.9	4460.76	1826.14	1450.93	5044.6	2321.72	2381.91	8516.89	1031.98	964.966	1334.81	1042.51	1860.39	2238.41	3236.58	4549.82	5279.87	288.151	2932.45	3830.85	25986.7	7015.12	9082.28	16745.8	5659.88	11007.6	1672.27	3541.57	5076.01	2863.83	1811.45	2246.02	472.695	1496.9	736.791
M136T160	136.061	160.436	(M+H)+	Adenine	617774	2.99128e+06	1.01734e+06	1.10767e+06	967862	2.15169e+06	762614	556183	936790	1.14774e+06	726652	1.18106e+06	696431	511770	697707	603637	607844	1.48074e+06	737253	734232	793647	877739	684468	901692	936351	1.40771e+06	904714	592053	2.47874e+06	1.60014e+06	1.87014e+06	1.74544e+06	864385	1.0786e+06	1.2251e+06	1.26023e+06	1.08785e+06	1.06593e+06	1.05692e+06	961759	613852	1.45663e+06	874913	278200	272607
M102T404	102.054	404.135	(M+H)+	1-Aminocyclopropanecarboxylic acid	13896.2	38325.3	10991.5	17342.7	18966.7	32719.4	20947.1	21797.7	23638.5	26587.5	23557.4	40483.5	18880.2	11554.5	20782.7	15152	18506.7	38831.7	20409.4	21548.2	16639.6	21858.6	18853.2	38084.3	37476.9	27062.5	40062.8	26044.5	41936.1	22644	38449.2	24128.8	23512.6	20145	20702.1	30706	53530	34858.2	35377.3	25480.7	28599	29241.2	28376.3	23279	17778.8
M104T369	104.07	368.685	(M+H)+	4-Aminobutyric acid	26357.4	69745.6	68411.4	27164.8	44769.4	103424	66881.1	140111	158208	141899	124333	86211.6	94076.7	72015.4	123236	87367.2	77695.4	205786	50422.5	42632.1	46697	46537.7	35048.7	141377	160619	135771	151968	51459.7	127876	84393.2	225308	145161	131679	170021	108775	167480	103783	107571	140609	139334	164903	145796	40516.6	52931.3	32771.5
M146T353	146.091	353.267	(M+H)+	4-Guanidinobutyric acid	385235	226996	261309	331422	499987	381031	250904	471637	336268	921143	789934	1.02716e+06	416764	311123	704718	364958	425675	520759	298404	319586	309374	905112	420220	759030	357164	386305	357598	412163	579799	324214	522963	217377	366883	411185	483550	460216	314994	311558	580922	442115	267719	286117	414540	315333	345732
M219T339	219.097	339.114	(M+H)+	5-L-Glutamyl-L-alanine	441752	108570	43039.4	159310	205261	233727	224796	171714	518965	216564	125954	557730	416774	203186	191476	226731	9171.83	178789	4942.99	109864	19817.3	95277	62918.5	78267.3	717419	697795	777804	712912	620876	8097.48	6580.67	787560	372060	8999	2818.17	1.25091e+06	837507	1126.22	1.00073e+06	1750.89	7013.59	4127.53	4544.43	1669	2132.83
M118T270_2	118.085	269.933	(M+H)+	Betaine	137213	191761	203103	178503	160964	240274	267565	318766	347411	314848	237944	413481	428714	149747	337482	348444	403650	474101	231039	289105	250916	266451	267020	498474	269340	153853	203701	133516	407505	194694	204699	320554	404731	198527	286205	143354	149446	176224	255245	173161	256406	257768	295617	231824	254100
M116T311	116.069	311.071	(M+H)+	D-Proline	14018.4	32436.7	23668.9	26094.7	21824.9	16182.2	29787.2	25720.4	31554.2	36770	23251.7	13660.7	26234.1	26388.9	30088.1	25908.8	31080.2	21257.6	13188.8	14280.6	16018.5	10340.9	6712.83	10445.4	45330	66212.4	58630.9	26594.2	40059.7	45687.5	88526.3	34379.2	50585.9	59958.2	50784	55604.3	39640.1	65354.3	58375.2	59741.9	41953.9	37169.5	33894.2	28038	26447.1
M132T414	132.03	414.358	(M-H)-	L-Aspartate	16828.9	34552.5	5859.11	22146	26753.3	23750.6	15721.9	19871.4	13816	33514.8	20234.4	38092.4	26978	22709.4	25830.3	29222.6	20076.3	48891.5	9236.02	9926.75	5843.76	9462.08	9350.3	32126	29844.2	14134.4	21875	22806.2	28538.8	11614.7	37219.8	8578.01	9026.11	8829.31	7018.3	15009.3	23172	26049	24986.3	19003.4	16912.8	28929.4	17861.4	11269.7	16586.8
M156T450	156.075	449.696	(M+H)+	L-Histidine	14971.1	25552.5	4630.66	5299.81	8622.97	17233.1	12678.6	20769.6	9865.9	10397.3	18540	40032.9	21524.1	10443.3	11379.3	8085.85	935.611	17752.2	8552.22	9340.99	7324.58	7251.12	9603.33	15041	10677.8	3097.21	8992.24	8106.18	8528.17	700.782	48652.7	7932.81	5346.89	5516.23	6985.24	10294.2	14915.7	16978.8	34514.8	8272.62	20429.2	49762.3	11619.2	8767.83	7128.64
M132T272	132.101	271.623	(M+H)+	L-Leucine	12548.1	50337.4	21437.6	17473.9	12618.5	63665.5	18993.1	24225.6	32467	30960.2	29685.2	65715.3	50368	13285.2	29727.9	14987.5	18087.2	91888.6	7792.26	7642.24	5875.02	9141.37	7359.79	16281.7	35551.8	56043.7	40502.6	30745.1	47064.8	16780.5	125521	26115.6	66083.7	35689.9	28430.4	90516.2	23351	33766.5	40992.7	36195.9	32293.9	27003.2	12399.5	11615.8	6799.31
M164T329	164.071	328.599	(M-H)-	L-Phenylalanine	8912.97	56155.5	10309.3	8652.28	13911.5	30209.4	8668.87	14596.1	33653.5	29312	16191.5	15839.9	10703.4	6231.43	12456.2	11765	9131.68	44512.4	11784.9	7186.59	12551.1	19723.4	22460.3	66476.5	4863.09	2725.93	4402.14	3505.3	6593.57	2657.24	3686.59	4332.08	5249.42	7597.78	4167.25	3106.14	3372.77	2970	2792.27	3556.47	2448.28	5101.47	2453.11	2210.68	2520.48
M147T384	147.075	384.241	(M+NH4)+	L-Pyroglutamic acid	122682	127860	75065.2	61392.5	147701	192834	127332	87737.8	179475	111433	103785	86064.7	69824.6	50464.3	66852.3	88245.5	65512.2	56275.2	252671	174795	88056.8	132817	85131.2	155887	415744	232704	160270	422199	279622	104786	405324	168970	165941	128930	148164	233287	389528	222646	288133	195810	218484	131613	211172	147837	93535.9
M189T579	189.159	578.764	(M+H)+	N6,N6,N6-Trimethyl-L-lysine	5906.52	7524.39	3880.31	9046.52	8732.21	44296.2	26179.1	17782.3	1217.42	13224.5	15865.3	28648.3	7881.91	11163.3	20094.1	5213.24	21309.4	11687.7	8137.09	11405	10960.4	11433.7	20569	26919.6	12505.2	9663.19	5483	15383.7	3050.97	5613.11	52090.7	13840.9	4721.39	20116.7	11955	14767.8	35925.9	34700.8	24233.4	20681	4345.87	14016.7	29879.3	13361.9	6788.31
M145T381	145.061	381.184	(M-H)-	L-Glutamine	36695.5	40863.8	19869.2	24613.3	34937.5	48342.3	18745.1	25979.5	34947.7	36989.4	34538.9	34815.5	25988.2	9420.43	19767.8	17791.1	20466.2	28110.7	34868.6	35672	15653.4	26467.1	28195.8	66242.1	111351	63337	43851.4	111369	71877.5	11778.2	174729	58981	54128.8	42139.8	31865.8	77317.6	151984	99342.2	58724.4	47520.4	72583.8	20203.7	46302.2	19485.9	33680.1
M116T303	116.071	303.354	(M-H)-	L-Valine	4665.29	11007.6	3726.76	3098.61	5775.57	13475.8	7115.61	11594	18617	16485.4	14163.6	14661.3	13297.8	3398.86	10556	6639.45	7024.07	21870.1	2791.4	3405.75	2395.92	3692.95	5189.14	7984.45	20417	8063.27	13617.5	5806.02	20603.5	6143.44	91885.3	9427.47	26642.6	19563.5	12185	21902.1	14117.8	26950.8	19832.6	24610.3	14997.4	14649.5	8527.99	3871.41	3981.24
M188T467	188.056	466.963	(M-H)-	N-Acetyl-L-glutamate	4825.15	7533.77	2975.95	2184.99	4204.01	20205.1	9541.54	27930.5	19603.8	35144.8	35536.4	22577.4	10624.7	3435.9	13411.6	6055.21	7817.19	22390.5	9107.18	5136.97	3612.7	13867.1	10011.8	24083.7	12074	14275.3	10031.2	3624.24	5964.97	2683.22	12506.2	6914.15	5073.06	16689.4	3277.25	10077.7	7113.35	7456.29	11030.3	5612.9	9307.72	6972.02	9108.76	7153.29	9731.07
M206T328	206.082	328.495	(M-H)-	N-Acetyl-L-phenylalanine	45378.5	294774	52614.9	41822	72254.4	167248	43462	77194.5	187133	152160	90034.2	82479.5	56809.2	30332	65290.7	58863.4	44269.4	251955	58499.9	35808.3	65355.8	105789	118199	376111	21491.3	9573.72	16823.1	14889	23647.4	8163.61	12445.2	17300.4	20581.2	34952.1	14584.3	13441.2	14739.2	10949.6	10030.8	12491.3	9972.59	21704.3	12197.5	9099.44	10343.9
M277T65	277.121	64.921	(M-H)-	Pantetheine	8084.32	20485.1	7352.77	9593.35	9542.88	9588.29	13688.1	7858.96	16566.1	9091.16	4706.46	7215.56	4177.58	3180.98	2540.14	7305.59	3650.03	11312.9	10445.7	6551.59	9389.36	7091.68	12586.2	4585.23	6761.49	7740.19	10037.6	3644.55	902.918	12279.9	6222.43	9463.67	4285.15	1538.1	5299.08	11142.6	4441.02	4934.5	6536.22	3017.62	4607.86	5876.58	5128.79	7932.94	8613.86
M288T350	288.202	349.955	(M+H)+	Arg-Ile	9304.95	18038.8	2398.71	4386.1	7243.78	27216.1	9934.68	8567.03	10710.4	14502.7	11246.3	12011.4	6365.76	5143.2	7596.12	15754.1	4623.38	9656.05	2938.68	4012.37	4718.15	4647.91	5613.24	18224.9	19859.3	22190.7	37931.1	5301.58	10638.5	32267.7	59770.2	43455.1	57498	13945.2	21555.6	84818.4	11376.8	18318.7	15663.7	14065.6	13116.6	18818.3	14224.8	16475.1	7224.3
M274T374	274.186	374.099	(M+H)+	Arg-Val	13173.1	10067	2619.49	3861.05	3606.59	10875.3	4164.71	4831.34	5793.25	5685.02	6151.92	6547.02	2607.73	2910.11	3349.44	3694.22	3312.7	5103.26	3237.17	9260.65	6971.92	4286.97	4071.13	7702.06	6321.12	12656.8	17604.3	13342.8	4475.07	8283.24	25744.9	9222.97	13977.3	5754.25	41722.4	32923.1	6073.35	7719.62	13755.2	19658.1	18194.9	5654.7	11650.4	8629.67	3985.98
M235T140	235.118	140.217	(M+H-H2O)+	His-Pro	15296.6	12009.9	11120.9	12462.7	14620.5	28532.7	21391.6	22878.2	19662.5	21687.2	25508.6	24234.5	42633	20518.1	11844.4	24238.1	29112.9	24443.9	18548.4	17535.6	15736.6	26210.3	18607.5	33848.5	17784.6	13976.7	11836.7	8772.98	17654.6	7805.47	19854.8	12067.8	16674.7	16237.4	19214	13976	15012.1	14291.9	20131.8	14381.1	30361.4	12241.3	16668.9	14128.1	10514.1
M203T237	203.138	236.823	(M+H)+	Ile-Ala	11415.6	27084	10684.3	13024.9	8724.86	34930.7	11248	18733.1	24815.8	32052.4	22817.4	25411.2	11466.4	5903.41	28535.8	11001.2	10935.9	51991.3	4926.92	5333.74	5740.06	6660.86	5391.19	16052.1	31087.8	26838	42170.2	14326.4	52956.4	18427.5	57146.1	18767.5	29340.1	20788.9	35001.5	33096.2	13331.2	13513.7	30366.2	15622.8	9430.36	18695.2	11675	8134.18	7928.2
M245T187	245.185	186.975	(M+H)+	Ile-Ile	39518.4	173702	51326.9	60754	49168.4	106858	40374.4	46193.1	73290.9	89614.4	76178.8	71424.3	43416.1	21353.1	72822	39690.7	38856.8	119250	16259.7	22534.8	28209.5	23102.6	25200.6	53203.7	98014	115239	138717	35742.6	174081	107616	136605	41228	66594.5	75365.3	86320.6	118947	40811.8	49008.7	96984.2	67258.9	28860.7	57034.7	51497.7	32774.6	30669.6
M233T241	233.149	240.835	(M+H)+	Ile-Thr	6255.48	19961.5	6969.44	9864.38	6749.5	25155.1	8280.57	13417.8	17832.5	24430.7	18450.6	17584.6	8128.4	5111.34	19519.9	6717.02	6956.08	32551.1	3996.76	3566.98	3634.7	5242.09	4704.55	10520.9	21894.9	20726.4	94653.4	9264.67	31086.5	16568.9	46039.8	28640.1	19081.7	15523.4	24676.8	28280	11271.1	10967.1	23738.8	22462.9	15220.8	11619.2	17460.6	6632.02	5892.97
M133T446	133.06	446.201	(M+H)+	L-Asparagine	1587.88	1360.71	1512.47	1701.1	1220.28	1898.59	1680.53	1639.23	1631.51	1506.47	2484.44	2541.33	2785.66	1849.95	2654.4	3182.02	1671.28	3290.15	1405.96	1189.49	1432.15	1458.46	1809.74	2098.28	3606.49	3115.23	2463.98	2576.84	3460.03	2777.52	9305.28	1354.24	3816.43	3433.17	3596.48	5653.21	5369.47	9961.64	13575.2	9380.82	6741.9	9648.34	4848.33	3592.01	5207.56
M219T270	219.133	269.917	(M+H)+	Leu-Ser	8481.84	29288.5	10227.4	11962.6	9954.15	29815.4	10907.1	14886.9	19347.9	23533.6	17126	21285.2	11225	5778.69	20229	9374.57	8256.45	34905.2	3063.12	5840.57	5583.89	2914.38	6590.04	12087.9	18569.4	33895.4	37305.2	11256.9	29087.9	27446.8	65620.7	21330.1	38417.2	24390.9	21660.2	47825	7674.59	11611.3	32853	20165.7	10503.5	10726.4	10176.1	6142.95	8897.33
M233T47_2	233.15	47.4945	(M+H)+	Leu-Thr	6865.99	23336	18652.3	16077.3	8015.58	10858.8	8046.14	9088.42	11467.4	10511.5	9427.51	9413.41	6658.87	6304.41	8036.16	8758.63	7124.06	8085.03	6062.59	6250.64	7118.69	7889.89	6056.45	6862.32	18175.3	43499.3	19658	6747.07	27584.4	21957.1	57837.9	10606.6	55047.8	34547	32065.2	34897.8	9310.19	22657.3	20486.8	16623.7	9270.46	11517.3	11448.5	10132.2	12060.8
M217T366	217.128	365.585	(M+H)+	N-.alpha.-Acetyl-L-arginine	21016.5	21225.1	21687.6	24362.8	23345.2	20075.2	22765	22227.2	20243.7	23068.9	1538.08	22435.1	19778.9	24370.5	23511.4	22124.9	25124.4	20646.4	24115.9	22788.2	25690.4	22484.6	22759.6	19504.8	2216.09	4463.44	6550.13	5355.76	3713.88	5601.19	8946.63	16817	2710.04	2144.41	3280.42	8370.32	1505.86	1974.25	4964.06	3416.19	1784.89	1724.15	4357.24	3038.19	5061.09
M279T172	279.169	172.395	(M+H)+	Phe-Ile	32770.5	103257	37200.9	40629.9	33741.9	97616.2	32922.9	37727.5	51053.5	68019.6	55111.3	61152.9	32006.4	19658.5	45681.1	26708.1	33362.4	67966.7	12437.5	21205.5	25168.3	15141.8	20325.7	27470.6	70775.4	82043.3	85467.1	22975.1	143758	77431.8	101525	32879.3	69872.8	52084.4	69118.6	77532.7	29771.5	33604.8	66889.5	45668.1	24276.3	42030.5	38771.4	21681	22091.9
M175T320_2	175.108	319.804	(M+H)+	Theanine	2.83455e+07	2.5326e+07	1.02856e+07	7.8419e+06	2.53407e+07	2.65161e+07	1.36953e+07	1.74888e+07	1.99058e+07	1.71363e+07	2.27321e+07	2.19724e+07	1.6504e+07	8.50193e+06	1.32806e+07	9.91842e+06	1.62522e+07	5.7103e+06	9.97777e+06	1.79367e+07	1.00015e+07	9.62274e+06	6.93393e+06	4.4133e+06	2.00107e+07	1.35376e+07	1.33015e+07	1.72388e+07	1.70616e+07	1.30335e+07	3.59722e+07	1.25301e+07	1.31657e+07	5.9513e+06	6.76092e+06	2.27294e+07	20428935	1.97808e+07	1.86595e+07	1.78173e+07	2.72988e+07	1.89014e+07	2.09052e+07	2.08594e+07	1.70151e+07
M189T390	189.122	389.776	(M+H)+	Val-Ala	18261.5	12389.1	10537.9	11247.9	16918.3	13984.6	10103.5	17949.6	11258	15369	14476.2	15810.8	11092.2	8400.32	17658.5	8573.27	11444	22481	8585.87	8543.8	8328.05	17023.4	12932.6	18925	5428.86	7974.7	6632.98	5619.75	13643	5527.93	8180.42	6026.71	7782.45	7092.92	9189.07	5913.17	5508.84	4597.42	5870.49	4462.99	3975.17	6144.32	6808.17	4284.61	2306.19
M247T383	247.128	382.51	(M+H)+	Val-Glu	6215.96	18121.5	12856.6	4403.71	13242.2	36221.8	6263.19	9706.73	12348.2	31848.1	9717	16977.7	18938.4	4105.57	11355.7	16059.7	14970.3	23681.8	8249.7	3994.03	11589.2	12515.5	6603.71	14183.4	28458.3	28480.4	21299.7	5626.16	21901.8	12268.5	23266.4	17213.6	18142.1	13012.8	15534.5	28109.6	6585.51	14661.8	17393.6	7288.17	6448.67	12986.7	9122.27	13355.8	4994.65
M231T201	231.169	200.935	(M+H)+	Val-Ile	31842.4	95250.3	39042.1	42927.6	32547.4	96466.7	29724.8	39846	71550	93703.2	58867.1	54232.4	34079.6	11355.8	78428.3	34888.3	24279.8	108136	10509	15417	16311.4	18397.2	16107.6	34665.2	124520	142563	150687	45736.8	172954	95627.8	243190	69454.7	156373	97852.3	146433	164355	45916.6	64873.6	121317	78915.7	37852.6	49760.6	49883.1	30388.3	24770.4
M249T148	249.122	147.554	(M+H)+	Val-Met	5966.79	5413.1	2011.61	1871.09	1139.47	8882.83	7420.79	890.351	11056.7	10029.6	8574.95	9441.9	6661.92	3869.17	7353.41	943.735	4963.71	1610.42	4194.75	1181.12	6275.01	7025.97	1771.38	8918.51	36890.2	31283.5	36118.9	11104.9	20811.2	1053.11	54143	41211.9	49973.7	19718.7	46412.1	45421.3	20902.5	1321.4	37294.4	26018	17490.7	18698.4	43532	1781.33	24162.8
M265T186	265.154	186.216	(M+H)+	Val-Phe	11791	53275.5	16555.8	18789.5	13586.6	34088	12794.4	13712.3	20456	24835	20773.5	19914.8	12753.7	7197.75	18409	11513.1	11705.9	32043.4	5395.48	6054.77	8374.49	7180.91	7883.54	14889.8	28678.6	30134.5	38870.5	13178.1	47386.5	30945.7	37886.4	12075.3	21998.1	20787.4	25478.3	31303.6	12515.2	15880.4	25309.5	19847.7	10421.1	18168.5	13587.2	9956.12	10335.7
M217T217	217.154	217.347	(M+H)+	Val-Val	5797.23	22222.5	7393.68	10391.4	6468.43	23109.9	7262.5	10276.1	16626.1	18413.7	13579.7	14529.1	8052.16	3504.87	15403.3	6128.04	5201.56	27019.3	3526.3	3523.32	3889.21	4438.66	3544.12	9176.04	25634.6	26772.1	41010.1	11666	38385.7	20539.8	58682	16956.5	30290.5	19960.4	27980.6	42304.1	11459.6	15221.7	29312.3	18544.2	8800.97	16683.7	13732.9	7961.67	6890.78
M97T55	97.0385	55.403	(M+H-H2O)+	.beta.-Cyano-L-alanine	34968.8	34590.8	10313	22278.7	29667.7	23583.2	9807.12	23602.7	20489.1	31798.4	50230.4	48061.3	36075.9	15347.2	33252.3	19464	22692	21364.1	9509.27	16878.9	7119.55	11240.2	9786.95	7434.09	17600.1	10780.7	6969.53	10036.8	15253.2	5571.16	32847.7	9537.8	7261.5	16056.2	9087.94	9469.96	24532.4	21042	16981.5	23470.7	20558.5	18384	8758.25	9672.36	5634.01
M162T374	162.075	374.082	(M+H)+	DL-2-Aminoadipic acid	1851.73	120135	102475	123517	2479.18	4321.67	2888.19	3223.9	4358.16	2954.43	3669.26	6387.81	126111	1584.81	3380.79	2423.16	2409.33	5014.08	2595.22	2205.43	2973.58	3245.27	3388.42	6039.93	1139.72	1057.3	3913.73	2143.79	3539.37	1377.39	1566.23	2846.93	2290.17	1938.93	936.948	1806.19	1958.07	1563.58	1074.76	1220.6	1186.99	98393.8	1342.5	894.511	794.819
M83T69	83.0594	69.143	(M+H-2H2O)+	DL-2,4-Diaminobutyric acid	217790	191172	88585.1	126921	174457	137221	106484	308665	195773	382751	663925	618635	268632	92036.2	287902	178150	127223	347047	51292.6	91415.6	48653.4	79307.8	43735.4	121647	167429	63625.9	37591.9	53397.1	195990	22871	224644	43245.5	55715.5	94236.6	51206.1	95453.7	206051	153687	174721	116579	121794	102443	48839.5	33686.1	63149.6
M89T304	89.024	304.192	(M-H)-	DL-lactate	41566.1	36863.1	26109.9	45594.8	34082.9	34062.5	34647.9	37765.9	56211.9	41537	35027.8	35176.5	31562.6	24336.6	33322	28308.9	31984.3	71906.4	30134.2	40534	31653	41287.3	40101.5	54501.3	88679.4	152285	150128	45247.4	141654	110071	96183	121459	110304	59863	88457.8	104274	52968.8	59441.4	70452.4	71296	68072.3	31352.6	75004.9	62861.6	46397.4
M87T369	87.0434	368.902	(M+H-H2O)+	DL-3-Hydroxybutyric acid	32767.8	98780.1	75400.7	24745	50482.6	121278	79025.4	173853	209770	185528	145342	112401	113526	78284	158448	101180	90061.9	243740	57282.5	49165.6	52453.6	57663.5	42123.7	172426	185183	188810	202868	67632	210264	95125.2	343288	196574	158351	224382	161461	228969	135354	155108	198182	184530	216223	181567	52726.2	65154	40864
M133T426	133.014	425.754	(M-H)-	L-Malic acid	272024	2.72708e+06	408839	118339	363955	2.03208e+06	1.21972e+06	1.14348e+06	2.96237e+06	905500	804700	2.05086e+06	491907	162783	398129	426253	285936	860219	1.5328e+06	1.03723e+06	1.24467e+06	1.37344e+06	1.50954e+06	3.59367e+06	863123	480034	706426	464860	1.46029e+06	659852	1.10517e+06	2.26017e+06	1.28691e+06	500468	1.12776e+06	906605	443608	502172	610206	325557	345913	605843	992263	839811	608867
M131T311	131.117	310.717	(M+H)+	N-Acetylputrescine	23897.5	28811.4	39149.8	4970.87	13565.6	16970.1	7501.77	14866.7	21848.8	37344	29924.1	26160.2	3705.75	28438	21036	29425.2	36480.4	15294.1	38806.7	37887.3	45032.5	28473.3	1512.53	30693	2915.43	6208.01	25442.4	26514.8	21131.3	26901.4	30056.8	20487.5	21811.8	24179.9	18015.4	4694.03	25183.2	21153	18811.2	20210.3	29769.3	15022.9	25409.5	28604.5	29618.9
M115T425	115.003	425.269	(M-H)-	Maleic acid	94816.3	550448	84132.9	26035.4	76558.1	370691	232924	212264	507248	180500	153551	301162	103097	33033.1	88289.9	85410	61904.9	169743	278167	141741	247454	275245	314615	760187	172576	89081.7	203586	59648.3	270160	80174.9	199962	361687	316714	82019.7	216568	178785	137044	107465	118073	61428.2	70342.7	117752	270135	164248	119615
M209T109	209.118	108.612	(M+Na-2H)-	3-Hydroxycapric acid	41306.8	102892	41899	33825.6	49302.6	154091	32063.4	50637.5	52931.4	60606.4	10362.9	59528	45923.3	34294	28034.4	45329.8	63714.4	88048.4	92003.5	81202.8	50324.6	67777.3	60100.2	41904.7	79492.1	111029	164810	45374	48172.1	198953	211544	220528	76030.3	56987.8	43917.4	211385	77340.2	173264	115469	86016.9	106637	113689	154836	102033	69064.1
M177T92	177.04	91.5665	(M-H2O-H)-	Galactonic acid	39183	89503.9	43276.2	42432.4	51542.4	45329.6	42431.5	22496	48595.5	23696.1	20940.5	31550.8	35169.8	33874	48985.9	30559.5	38056.4	28729.7	92231.3	100333	39501.8	52522.9	97158.3	15333.5	71227.3	98753.9	134555	28791.5	51157.3	101384	26328.1	86581.9	65259.5	64871.5	118773	78808.6	47799.8	54813.5	65090	40734.4	102950	43259.3	89619.3	110382	53183.8
M173T457	173.009	457.057	(M-H)-	cis-Aconitate	18244	51364.3	16028	15921.5	19644.8	78990.6	40186.3	53476.1	87446.5	52624.4	34206.8	60287.5	26388.8	8818.09	26834.7	19876.9	16023	64735.8	45500.8	19855.8	22758.8	32214.3	40111.9	108478	85750.4	41472.3	78667.3	30787.4	106798	39637.2	105348	71316.7	64494.2	45324.1	51341.7	65375.2	27181	45683.1	57434.2	34901.4	28438.3	98780	45051.5	37493.4	27019.3
M205T475	205.035	474.923	(M-H)-	Homocitrate	1460.79	4675.62	1645.04	1962.91	1582.04	29792.2	14049.9	21584	29131.4	23487.5	13382.4	20942.2	4787.76	1428.38	7250.07	2937.28	1829.65	17256.8	8864.78	1906.63	2271.7	11675.7	14357.1	43544.3	16317.3	26416.3	32244.7	1751.48	7088.27	5135.26	112639	23246.8	24630.9	13670.7	17357.5	31172.1	8818.08	16584.3	53616.6	8129.4	5206.57	22224.2	46437.6	17840.6	22205.4
M469T33_1	469.329	33.38	(M-H)-	11-Keto-.beta.-boswellic acid	26557.5	26345	42164.5	21219.5	30657.4	29492.9	20461.3	23695.5	26653.8	37129	21014.5	26723.4	20757.8	15707.2	29926.9	38978.7	18302.3	8702.95	12541.9	14039.8	12396.6	21643.6	15369.4	7102.15	42061.2	34376.6	22647.5	24002.9	67543.7	38019.8	43045.3	20727.3	30971	35036.9	36317	31668.9	39212	29246.1	29052.1	25831.6	14838.5	22135.9	12109.6	9512.66	14992.5
M190T385	190.106	384.731	(2M+NH4)+	Crotonic acid	3992.31	4316.01	3755.49	3340.47	4010.85	5284.05	4996.49	4100.54	5535.13	4731.31	4973.76	6324.8	5215.15	3275.91	6110.06	4213.8	4698.52	8853.21	7969.26	8820.68	11631.1	10125.7	13529.4	16598.7	6479.52	3842.62	6200.34	2767.75	17058.7	4047.26	6379.38	3756.57	6622.76	4095.19	1628.81	5239.79	2933.09	3896.77	5879.82	4489.33	4004.53	5338.79	3020.05	4813.95	5132.36
M471T80	471.345	80.137	(M-H)-	Maslinic Acid	46730.3	115957	56592.5	60007.3	78828.3	62492	34955.1	61890	80886.3	98846.6	71109.8	54469.8	63343.4	49435.5	53271.2	61600.4	54170.1	4251.23	24963.8	35407.6	35957.7	45462.2	45317.7	6584.33	58828.3	51968.9	19172.5	32612.2	109510	78280.9	150781	14872.6	74321.5	71655.1	56656	61325.3	62598.3	84790.4	34581.4	36507.8	13184.5	59945.1	24483.1	18384.3	21515.3
M85T140	85.0274	139.697	(M+H-H2O)+	Succinic semialdehyde	53445.5	28647.8	7854.73	16401.9	38312.8	31569.5	22122.6	21032.4	24819.8	18427.8	47294.8	85052.3	33188.2	12934	21447.7	14129.4	21585.9	22690.6	10075.4	24553.3	10736.7	11838.7	14248.4	22387.4	9265.88	14099.6	7938.35	20597.5	21193.8	10364.1	40168.7	17265.2	9347.47	5974.75	6286.87	23021.4	40973.5	37335.7	29304	21952.7	30300.6	26462.1	39529.7	33528	32720.7
M150T144	150.111	144.206	(M+H)+	Triethanolamine	38648	36722.3	36950.2	23570.4	25837.2	65475.5	48874.9	86614.5	26915.5	27162.7	32499.2	52330.3	39153.9	32543.7	10120.7	23949.8	29932.2	34265	32272.1	26754.3	15910	37820.4	22410.2	41014.2	17896.4	10086.5	21403.7	16974.8	38638.1	18585.4	19786.7	11046.1	21172.7	38433	43261.6	13737.5	45582.9	16811.2	20416	17896.5	26174.4	24646.1	26954.2	18027.2	24283.4
M162T349_2	162.112	348.973	(M+H)+	L-Carnitine	472898	368838	534817	554953	525282	646594	424907	644428	584585	833167	663376	567734	703414	613362	1.06912e+06	660377	576182	1.16848e+06	319520	591310	602978	1.33044e+06	1.02499e+06	1.04295e+06	1.74708e+06	3.40058e+06	3.62001e+06	2.33048e+06	2.46959e+06	1.90712e+06	3.53807e+06	679380	3.07003e+06	1.55242e+06	5.01195e+06	2.94367e+06	828975	1.99863e+06	2.92072e+06	1.51964e+06	764937	685604	3.23778e+06	2.05813e+06	2.15159e+06
M324T36	324.288	35.511	(M+H)+	Linoleoyl ethanolamide	75898.7	49419.1	43958.4	56182.9	59594.7	34306.5	48717.9	49223.4	45996.9	54570.9	46988.1	18746.2	34259.3	51296.5	48916.7	39403.2	56622.2	18916	53666.8	40102.9	45482.6	61667.7	33046.5	19637.7	128809	206897	105001	162058	33126.4	201694	241512	134575	155360	77975.5	163310	303591	170519	155215	118815	175186	118056	105932	113921	95991.8	86957.7
M326T35	326.304	35.4815	(M+H)+	N-Oleoylethanolamine	38416.1	21729.5	20485.9	26250.3	26467.4	9416.93	23929	30510.6	37805.7	32316.3	25197.4	4022.05	15871.3	18022.6	18421.5	16579.8	18201.3	6971.96	29097.2	15624.3	19818.4	19495.9	6354.27	5790.62	63023	64599.8	17848.7	91314.3	8856.36	74961.1	99835.5	108084	67534.6	37746.3	57435.9	137555	66108.5	77550.7	45333.7	69375	54554.5	43586	53725.1	50645.6	37232.6
M184T477	184.072	477.373	(M+H)+	Phosphorylcholine	3338.52	51662.1	1297.15	1316.08	5023.68	74331.8	25306.9	61620.9	51739.5	83271.6	42469.4	72830.2	41156.9	1741.07	50764.6	32492.1	33850.2	129788	44027.3	16723.4	17829.8	17469.5	44624.6	47545.1	29491.4	30431.9	38445.2	4366.64	22996	19803.5	286607	49043.4	44551.6	41630.9	33384.6	70777.7	66784.3	91693.3	104764	54609.9	81771.6	69321.8	73255.8	30490.7	33392.5
M338T34_2	338.341	34.086	(M+H)+	Erucamide	23343.8	30544.1	92032.8	53345.5	14027	2188.97	7215.38	105663	275217	28142.8	129349	10184.5	4766.78	11675.7	6326.17	6600.14	4779.65	8636.76	12784.7	3402.65	4192.38	2181.36	1138.11	4638.15	46836.2	42199.3	3162.51	23379.8	3157.44	143792	23568.1	6951.87	524653	141970	105280	12279.4	3603.74	17368.5	19786.2	15516.6	6257.6	7897.78	8562.62	7030.92	278232
M128T407	128.035	406.906	M-	Ammelide	18948.4	36879.6	10265.4	18120.7	18724.9	32693	20473.9	23013.6	29220.7	33623.6	25417.7	40228.3	19049.3	7392.95	23607.8	18211.5	19238.3	40356.6	17829.1	15966.3	15646	22218	20125.1	50673.1	41697.9	29221	36880.8	25766.8	41690.7	17160	40828.1	21586.2	27550	14531.1	19374	31022.8	46287.3	34136.5	31089.7	24791.2	22644.6	22669.2	28532.5	18702.2	19677.1
M220T278	220.117	277.832	(M+H)+	Pantothenate	7744.59	57371.4	12211.3	9904.88	10606.6	37404.8	19390.5	23198.6	35548.9	30211.7	28937.5	38467.2	25155	9277.71	25473.5	17264.5	15783.6	49809.1	8777.01	10898.4	12237.2	15017.3	15825.1	37707.5	27934.2	22310.8	23871.9	14508.6	41832.8	11923.2	76334.6	26525.1	31365.6	22095.4	29502	28612.7	27587	46249.5	50045.2	28256.6	18199.3	32780.2	26981.2	22632.8	17969.2
M191T434	191.055	434.262	(M-H)-	Quinate	4406.5	6801.01	3705.67	18719.5	10223.9	6421.38	10745	12141.6	12921	7270.15	7724.32	6685.65	5155.04	2764.86	6780.82	12188.1	3891.95	5822.4	12828.5	13483.6	3486.18	4353.08	6891.66	6139.26	14131.4	79380.4	12392.6	7147.04	20083.2	12399.1	36376.5	37528.2	43332	12003	21073.4	24315.3	29944.3	20031.4	25831.4	9981.46	9968.97	24496.5	7013.33	7924.62	6251.26
M179T391	179.055	391.182	(M-H)-	myo-Inositol	45216	183135	36091.1	32352.2	45236	202799	56813.6	83321.2	179374	95819.9	71897.1	109483	43305.1	26341.2	69335.8	43246.5	34487.2	131473	49917.1	52711.7	48886.2	52073.7	63803.1	131340	183853	178883	231499	86994.1	254437	109845	405337	663835	244700	104168	171221	156789	120174	143981	141310	88570.6	101740	86279.4	92795.7	64009.7	59577.3
M193T188	193.071	187.988	(M-H2O-H)-	Perseitol	11957.4	14843.7	8284.57	8998.01	11723.1	18929.9	13067.9	17752.8	28321.5	22295.5	17987	15428.3	9331.52	5533.88	9712.46	11187.7	9287.63	16353.5	9723.44	9442.68	9437.91	14501.2	12865.1	26314.9	26451.1	29587.9	18499.1	10149.4	24895.5	12704.1	44954.7	19059.5	19433.9	18596	13719.9	32422.6	16018.6	24400.7	28635.3	10974.9	9902.6	12471.8	18010.3	13446.4	13976.4
M360T464	360.149	463.975	(M+NH4)+	Galactinol	39968.4	42597.8	4115.45	4808.03	35049.1	140305	91917.7	82656.1	183624	99471.1	80078.9	184102	53567.6	4302.21	47078.1	36948.8	43526.7	123894	48155.5	43348.6	58496.7	68391.1	73698.5	165872	136784	82818.9	172569	51213.9	133010	74280.2	191740	354446	229016	49000.6	131435	122359	97802.8	115688	108002	47684.9	56403.6	100289	150138	104522	62680.1
M846T515	846.307	514.762	(M+NH4)+	Maltopentaose	4118.29	3314.15	3082.67	802.531	994.964	7113.18	5524.07	6319.47	10664.8	5683.81	5468.07	9512.49	6090.59	2698.6	6276.68	1054.41	1232.6	5881.12	6855.97	5277.82	7160.2	12609.5	13744.1	29494.8	28948.7	17876	25890.3	5559.31	23135.5	7760.65	16620.7	18863	17532.7	11850	8818.24	25447.6	5524.38	5681.76	12597.9	877.825	3063.24	5131.44	27527.8	8086.47	7730.3
M522T445	522.202	444.589	(M+NH4)+	Maltotriose	421678	159788	3774.74	4852.49	378053	361882	257205	349909	511113	371108	493488	515369	372956	4793.18	229594	195578	341933	388449	340651	363903	334648	711494	536252	970410	1.01463e+06	900853	760247	386706	678786	346633	763146	1.02841e+06	901161	593054	517510	1.26559e+06	470836	548199	617641	193871	244337	196098	850389	407884	340201
M684T497	684.254	497.014	(M+NH4)+	Stachyose	4156.68	31151.8	2206.47	2025.57	3919.88	51091.7	38475	45626.7	59012.7	44627.5	47450.2	42979.1	52585.5	2311.08	6486.13	22228.4	4092.57	51124	5664.47	92962.3	122353	261956	237131	357206	350195	197122	250850	59085.6	144064	91056.7	154683	127856	150467	6758.31	56022.1	282166	172154	197616	221507	2975.68	54570.9	37868.5	413624	139919	88809
M360T363	360.15	363.481	(M+NH4)+	Sucrose	495111	965267	164630	143743	541637	1.0761e+06	392336	556641	769441	709014	644998	714677	284092	140737	224893	193860	188563	460669	1.5655e+06	1.34888e+06	1.31843e+06	2.08003e+06	1.96495e+06	3.11408e+06	2.6679e+06	2.67078e+06	5.9369e+06	1.23615e+06	2.73662e+06	3.47053e+06	1.22477e+06	4.61834e+06	5.86626e+06	477354	2.98928e+06	3.04154e+06	802586	492661	381813	111156	303199	101044	5.54275e+06	3.97175e+06	2.72278e+06
M207T96	207.05	96.227	(M+CH3COO)-	D-Arabinono-1,4-lactone	10589.1	27192.2	11210	12388.4	16009	10231.7	10846	9974.13	14176.7	9750.05	4396.45	10145.9	10161.3	8002.17	8509.51	10447.3	29046.5	14774.4	73086.9	69404.7	26874.4	20044.9	18082.5	11547.4	20499.1	25284.1	40635.2	17579.6	19232	27037.1	16855.4	16042.5	18026.8	8400.54	16382.1	21168.4	7727.12	9668.72	12599.2	10480.2	4917.52	10095.9	58136.1	90439.3	65189.7
M177T140	177.04	140.303	(M-H)-	D-Glucono-1,5-lactone	32100.9	93185.1	36583.6	37244.3	47425.2	50498.7	58930.2	34117.2	53477	42716.5	27731.9	41915.4	28960.9	28107.5	30489.3	30043.2	32998.2	55812	67916.9	66532.8	75425.5	89692.2	113307	137778	164524	100343	144216	29852.4	367825	115403	71778.8	92508	87405.7	103691	67493.9	74035.6	39691.5	47676	51719.7	32465.7	30620.4	31361.9	74151.1	79069.8	48727.4
M359T305	359.117	304.846	(2M-H)-	D-Allose	1047.19	1742.63	828.294	731.796	1112.5	1256.12	1117.14	854.382	2359.19	1422.04	1321.33	1776.78	808.5	804.824	1643.43	949.104	893.04	4425.72	1772.76	2836.38	1724.33	2776.94	2694.47	7056.92	11210.7	19044.6	32170.5	3222.79	25133.9	9801.45	9742.33	10479	13144.9	4506.29	8689.28	9506.4	2266.12	2838.55	4134.79	1983.07	1057.83	1084.23	6504.61	2931.31	3530.09
M259T485	259.021	484.777	(M+CH3COO)-	D-Erythrose 4-phosphate	998.693	4743.31	2046.04	2672.04	2312.21	15603.7	8043.42	3905.22	8647.39	6604.89	3958.15	20417.6	3454.8	1779.78	2592.39	4197.05	2701.53	8892.01	14631.4	8231.82	14630.8	19861.4	26655	33571.1	4492.27	7573.28	11375.3	996.058	1709.78	4184.58	8995.47	5553.98	3058.55	4365.42	2742.52	8426.44	2873.53	4819.83	4191.1	2825.87	3874.1	3743.46	12920.5	6477.22	6384.38
M191T306	191.019	306.466	(M-H2O-H)-	D-Glucarate	9187.28	16714.2	12873.3	22155.2	16794.5	5560.67	8581.18	6536.35	3833.74	6491.45	5065.77	7676.77	9666.94	4168.91	12061	6160.41	6185.38	8175.02	2495.82	6282.48	10337	4550.39	3506.17	1773.91	15344.1	43666.2	18376.5	10398.2	32594.5	80832.7	6067.81	6186	8668.13	7331.82	18609.8	7922.79	6018.61	8586.53	12252.7	2500.69	5089.32	12394.6	6346.95	6606.68	9558.19
M71T305	71.0136	305.115	(M-H2O-H)-	Dihydroxyacetone	4685.94	6760.41	8276.05	2759.01	7471.51	5437.28	6189.36	5326.37	8867.82	8212.34	5586.43	6339.16	4015.5	5472.8	7493.03	3880.29	4952.68	8720.05	6906.51	9133.34	9469.17	8314.79	8864.11	9096.3	16803.1	30896.2	28875.9	5989.54	28005.3	24955.2	19928.6	19235.5	24439.8	11883	17451.7	23426.3	9309.61	10292.5	13574.7	9343.63	8725.12	7320.31	13885.3	13557.1	12087.5
M239T261	239.076	261.43	(M+CH3COO)-	D-Mannose	2950.73	10962.4	2753.51	2964.97	3371.65	4728.59	3048.99	3300.29	6014.07	3817.95	3171.96	3799.02	2739.44	2576.06	3225.48	2450.88	2821.72	8085.71	4000.12	4455.41	4053.43	8321.57	7287.38	26748.3	13127.7	13332.3	22022.4	4394.63	31956.8	8993.36	10015	11999.6	13815.4	5330.71	9257.02	8485.2	3659.82	3561.35	4463.95	3133.7	2977.55	3002.41	9619.88	7094.73	4600.66
M161T263	161.045	262.566	(M-H2O-H)-	D-Tagatose	7959.61	39269.8	6681.08	7981.75	10722.3	23902.2	13108	14856.6	24298.1	16909.6	16786.4	13291.7	5450.24	6802.37	10572.6	5201.05	8646.85	38442	18307.7	17784.4	16408.9	29659.8	29741.8	88633.9	50424.6	56035.6	72107.3	22184.8	94027.9	35461.4	48082.8	49442.8	53562.7	20382.3	34908.4	36246.5	13393.5	13372.9	17375.8	9798.56	6955.17	7835.01	37131.8	23225.1	19589.2
M181T299	181.071	299.241	(M+CH3COO)-	D-Threitol	39729.4	79869.3	121633	57303.8	53484.9	71763.7	111207	98006.3	248242	154800	129559	145372	65021.7	35784.4	217295	113913	83338.5	153070	41766.1	62414.8	40556.8	70813.1	67701.9	39974.2	180184	86490.5	82538.6	54568.2	545961	51897.2	122616	78407.9	165829	62354.3	154423	77952.2	52668.9	75265.7	96829.3	63219.3	45548.1	83929.6	66632.1	42733	43960.4
M149T263	149.045	262.586	(M-H)-	L-Arabinose	4375.56	13068.2	2945.73	3285.43	4039.31	6416.77	3518.66	4416.85	10214.9	10334.3	5243.53	5909.36	2605.84	2685.64	6510.52	2032.35	2733.76	15889.2	7355.73	7377.92	5177.77	9682.74	12815.5	28650.1	17696.9	19074.7	21408.4	5393.5	29881.8	11933.5	18416.9	16043.9	26104.9	11695	10965	17566.4	4975.79	5588.43	5932.39	6160.93	3096.72	3109.09	15950.9	7006.06	6537.89
M179T263_2	179.055	262.606	(M-H)-	L-Sorbose	63109.4	374868	69663.4	60305.5	93337	146029	85401.7	81002.1	236595	138237	103874	112155	45137.6	38249.1	85144.2	54524.5	58005.5	312745	163426	171527	146898	266357	278486	894055	529582	566252	763881	138966	1.03968e+06	356170	342077	479176	522591	178537	309225	335995	109422	99124	136021	83038.8	70416	61322.9	385998	249497	201864
M149T155	149.045	155.247	(M-H)-	D-Lyxose	16439.3	37378.5	14665.5	29088.6	18890.3	27849.2	12748.4	12837.7	24089.4	20933.9	28877.4	38950.4	11015.6	8955.31	23250.8	20047.3	21148.9	39375.1	13933.1	35478	15837	20202.7	19622.9	49474.9	70275.1	41701.9	35948.8	16206.3	64990	33371.3	70407.3	70276.7	61905.9	33094.2	61959.8	41649.5	21913.6	45765.3	22005.1	35415.6	24815	23617.6	18615.6	34956	23244.6
M128T95	128.01	94.57	(M-H)-	Cyanuric acid	306089	91229.1	121471	132843	189152	282416	283172	203513	105978	81245.4	93088.8	212787	337016	151663	215067	131056	198674	173117	205497	133532	158604	108806	121389	155377	79804.6	131786	192782	280799	59640.3	155402	109069	239311	98700	131732	87705	110415	160616	158553	140129	73454.6	280396	369849	387841	196304	235313
M151T62	151.095	61.9695	(M+CH3COO+2H)+	2-Ethoxyethanol	46421.5	41044.2	40062.3	45935.5	49400.9	73126.1	58103.3	39686	47438.6	42643.6	44197.5	73508.4	55696.3	67136.3	36277.6	55201.6	55499.4	90320	54124	58482.7	57225.3	76013.5	83656.4	129918	55635.2	42354	83221.8	38308	96683.1	43905.6	55189.6	51190.9	37804.3	41531.9	42102.9	49075.8	67035.2	41082.5	42894.3	48626.6	53731.7	64877.3	74921.9	49181.7	43532.7
M163T149	163.074	148.512	(M-H+2Na)+	2-Butoxyethanol	21314.1	11065	24637.6	10416.4	28832.9	23436.9	14570.9	19185	23375.6	27859.1	27085.8	57813.1	19765.2	17883.9	13966.9	16404.3	16000.5	21305	18052.3	16970.8	15240.9	50571.5	17350.7	25821.1	22304.4	17082.8	7147.4	7620.31	35499.3	14057.5	18097.2	13136.5	12897.8	19385.6	18425.3	12813.4	33509.6	17856.7	15094.1	12791.7	14725.8	14315.7	13674.8	5974.42	10050
M330T164_2	330.263	163.95	M+	Eicosapentaenoic Acid ethyl ester	3678.55	6611.17	2320.81	2716.97	4465.19	13369.5	6139.04	6589.42	12695.2	14856	6018.23	7770.96	4488.97	2327.38	3668.48	3720.98	3816.52	7793.85	2012.02	506.656	2157.71	3221.2	3849.36	4089.57	11342.3	14211.9	11686.6	1259.7	12002.2	6309.08	28540	15495.5	17197.6	11237.8	12424.1	20486.8	6553.8	7158.58	9323.72	7943.54	6108.9	5741.5	2690.04	3709.58	980.62
M465T27_2	465.302	26.8715	(M-H)-	Cholesteryl sulfate	26997.2	35592.7	10024.4	45940.7	59894.9	60351.5	31072.1	55673.5	45743.3	51654.3	6227.81	38409.9	194880	29234.4	25426.8	72006.3	71523.3	3814.96	42720.7	69008.4	48550.6	52827.4	71269.1	11307.6	5156.73	39596.8	16987.3	21877.6	25812.6	20607.4	45956.6	14494.7	27687.1	86802	45201.9	25183.2	13561.4	29579.5	47072.1	25629.3	33298.6	26410	14384.3	20015.1	8930.95
M152T260	152.056	260.461	(M+H)+	2-Hydroxyadenine	7392.02	5052.6	3218.52	6360.37	8077.83	17746.9	10444.1	6697.77	11519.8	10770.8	10284.4	12502.6	8793.02	5731.29	10152.5	4917.96	6650.44	19032.8	5562.54	5310.71	4501.99	7772	6412.91	14204.7	16707.2	12317.3	29597	6301.99	22325.4	14941.4	49443.1	21063.3	17474.5	17176	13198.9	26593.7	9739.74	8959.75	11291.5	9233.74	7058.2	6728.19	10708.5	6898.05	5597.42
M112T205	112.049	205.495	(M+H)+	Cytosine	35063	97114.1	39103.3	26762.1	37389.3	42395.4	13862.5	18106.2	24783	47268	24866.1	21820.5	19235	24520.9	48055.4	19270	32419.7	88378.7	9772.05	21074.9	13424.5	12505.9	11700.7	16642.3	15517	17257.7	18446.7	18910.5	50215.2	30839.7	18675.5	12261.3	22643.8	36354.2	29121.8	13773.7	15689.2	13663.1	22435.3	39996.1	13837.6	34694.9	10974.8	7170.32	6638.08
M255T40	255.108	40.403	(M+H)+	Dyphylline	64788.6	45809.9	16917.8	35545.4	86092	57672.3	14623.7	124958	53441.4	121114	229239	91984.7	62834.4	73060.4	70646.3	57421.5	50235.9	52627.1	33844.3	56543.5	20015.1	164278	16223.4	3047.94	53627.2	43226.4	10686.9	36319.9	27885.5	3603	12707.7	19687.8	29103	124738	45707.3	28415	80130.4	25003.4	19960.7	24252.4	44602.6	11446.2	14925	9116.31	30873
M137T217	137.045	217.324	(M+H)+	Hypoxanthine	3244.15	4221.6	3211.57	5950.05	4333.75	12193.2	6076.88	3776.33	8981.12	7358.97	5830.29	7473.23	4073.84	2321.23	6391.74	2400	2670.76	12106.4	2100.82	4294.35	3873.94	4476.5	7950.76	8165.73	22982.5	16159.3	44604.4	14037.1	37275.1	25704.5	14360.5	10633.7	16560.1	10799.2	18032.7	15292.9	7685.22	7996.43	14489.4	14505.9	7531.21	19587.1	11705.7	14281.3	5304.84
M158T130	158.059	130.317	(M+H-H2O)+	Indoleacetic acid	11948.2	57843	8567.19	10980	19448.4	34891.2	24521.6	16228.6	22683.8	18867.8	27138.2	30616.9	24946.8	11192.2	12509.8	13962.8	17553.1	38699.1	8892.41	1980.18	11381.3	12959.5	15896.6	25719.6	11144.6	6765.08	8017.37	5673.1	12146.9	9929.31	20674.3	11358.9	11275.1	6285.94	27764.7	16891.4	11343.9	19224.1	16976.7	41320.6	11306.6	25885.4	11218.4	9302.85	12825
M123T62	123.054	61.988	(M+H)+	Nicotinamide	279009	482626	122839	198883	291102	782798	395476	515407	368656	329484	184423	568793	323143	129791	147638	182060	248124	296198	433152	428171	450313	237224	547370	502110	1.20195e+06	1.36291e+06	1.30365e+06	270339	1.04336e+06	1.32322e+06	1.43683e+06	1.58035e+06	2.16765e+06	790919	1.00148e+06	1.47469e+06	552049	942575	714659	527415	497569	858719	1.54854e+06	1.11799e+06	626263
M124T425	124.038	424.865	(M+H)+	Nicotinate	122800	96481.5	209898	72045.6	146926	75602.4	134319	83661.4	108198	57842.9	164198	108291	105364	81871.8	121906	131177	135006	71704.4	3932.9	110714	124673	111076	4224.65	63798.9	86013.9	107694	141518	167711	78024.5	125557	59295.7	32577.7	76630	83294.1	124139	44797.2	88328.9	95159.4	57428.4	137463	7494.11	78611.3	89321.6	112043	172668
M113T162	113.033	161.993	(M+H)+	Uracil	16969.3	37533.6	12188.2	18192.8	16887	31494.8	16292.6	16913.2	24480	25393.3	18180.5	18825.5	11923.1	7500.63	11029.2	8772.95	11101	22254.2	10415.9	11943.2	11026.1	11164.7	10220.3	15732.6	34947	37151.7	34459	12521.3	47191	28757.3	50153.1	36483.4	36374.4	24085.6	29486.4	43600.5	23453.3	21043	22918	16198.6	15550	19546	23827.2	15870.6	11672.5
M139T187	139.049	186.71	(M+H)+	Urocanic acid	20130.8	12806.8	18151.8	16869.1	17405.8	18789.8	24823.8	20375.7	14955.4	16223.5	17541.2	16723.5	70481.6	18908.9	6552.19	36312.2	50908.4	26879.3	14133.2	21103.3	14066.5	16309.8	11098.5	42980	12733.4	14000.7	7997.52	6804.21	21511.9	7848.62	5977.18	2324.2	2250.51	11261.4	10246.8	5710.98	6508.03	8475.59	17554.3	17741.2	73528.4	12105.4	4594.32	4628.02	7706.8
M152T329_2	152.031	328.651	M+	Xanthine	248274	71950.9	28573.8	86344.4	132553	135468	120892	123899	222954	124444	110193	251322	174550	75147.2	113527	97167.1	85089.1	93172.9	102618	70227.9	34715.7	71940.2	44041.5	54217.3	269664	216097	231012	258962	237598	107921	575959	259542	158943	64735.4	176728	367304	279187	377588	321694	214473	177031	96957.6	359832	252337	247418
M205T251	205.07	250.512	M+	DL-Indole-3-lactic acid	16905.7	20469.6	15784.1	17167.8	15663	31366	19075.6	19549.7	15575.7	22615.8	15249.3	31496.3	22991.7	16690.6	29313.4	16386.4	17479.4	36459.4	17313.2	16958.4	18639.5	18623.9	18610.2	49332.2	15736.4	2007.05	1953	17221.7	25234.6	18793.3	3238.54	1657.08	3938.56	722.783	3206.79	2545.43	17259.9	1077.36	2220.77	16116.4	18290.8	20456.8	1478.17	16574.4	15935.7
M169T46	169.072	45.802	(M+H)+	Norharmane	30345	5465.22	18203.2	19170.6	21954.6	14629.6	21355.1	20431.1	30770.2	35843.2	26154.3	21272.8	10414.3	37922.8	38666.9	88746.9	46741.1	281560	25489.4	25156.6	25089.3	47576.1	26824.5	53579.5	45580.3	76631.5	41895.3	42551.8	97291.4	62047.2	68354.4	74034.2	107450	67471.5	150921	75776.7	28218.7	78327.9	83126.4	100008	75382.3	77137.6	70941.4	66537.2	50213.2
M237T113	237.06	112.662	(M+CH3COO)-	L-Gulonic gamma-lactone	6579.57	25486.1	3759.5	4178.19	11674.3	5340.05	7366.6	2620.44	10279.6	8343.43	3985.52	9191.65	1948.76	4985.66	4944.47	4045.38	6314.37	800.813	10838.4	7524.84	28678.7	5673.31	31510.6	7017.28	11716	13903.4	8972.52	2347.44	17478.3	30690.3	9181.17	13010.6	10203.3	6062.33	1574.24	7733.26	6675.65	8331.71	2946.2	6806.84	3751.08	2195.96	6928.7	24496	5512.99
M365T105	365.052	105.298	(M+Na-2H)-	Thiamine monophosphate	56717.4	33037	32717	30169.4	38492.6	63071	26326	54561.3	59409.5	64432.1	83630.4	78519	72241.5	31782.7	25944.4	41455	36498	119152	21870.6	30400.9	18435.8	64616.1	31232.4	83022.7	57018.1	80238.3	32770.5	31699.1	121926	39779.8	44641.1	59819.8	74400.1	36146.9	91720.7	58299.7	30357.5	52680.7	49268.5	31645.5	20803.5	28480.9	36658.9	49581.3	37977.5
M186T38	186.148	37.643	(M+NH4)+	Jasmine lactone	59828.7	28532.3	45269.2	35899.4	49275	42718.7	44745.9	18422.8	19469.8	35362.3	20144.6	41672.1	45563.5	71999	22738.1	40428.7	54820.7	77469.8	47190	41331.9	62830.9	59006.5	58643.3	233671	23838.1	35638.1	43923.8	29163.8	39081.3	29593.5	28848.7	53686.4	22870.8	20822.8	33883.1	49398.2	41706	43983.8	28472.6	37466	59548.8	54166.6	28042.6	52562.3	17789.4
M114T51	114.09	50.953	(M+H)+	epsilon-Caprolactam	195494	144926	71359.9	79182.2	112864	127327	145215	317682	551541	301528	209469	191911	84971.6	87187.8	104269	140603	97464.6	102857	116102	113106	99401.7	135015	81111.8	28903.7	285445	195585	124436	152703	387723	131003	1.70973e+06	488069	623900	407957	291417	930239	234569	249930	549812	327549	310277	384335	166582	111580	126384
M759T144	758.568	143.757	(M+Na)+	Thioetheramide-PC	64173.7	67409.8	143024	89732.5	41543.8	29737.9	26750.5	147209	338467	135085	175317	15196.2	75872.1	58857.9	81778.4	143525	60060.9	44129.7	81712.9	26378.9	26107.9	28316.4	24412.4	32470	247584	289764	26896.1	50202.4	33541.5	296537	97098.6	43935.2	1.12053e+06	358308	347054	87376.1	52037.5	108491	106488	86685.6	27881	61010.8	115182	127897	341144
M246T236	246.169	235.837	M+	2-Methylbutyroylcarnitine	5096.51	6586.64	11625.5	5474.25	3113.94	6726.9	14709.1	7311.97	8596.65	9281.45	3460.45	8871.89	11490.7	4469.27	12439.2	10771.6	8579.2	19558	2392.11	4183.83	5487.63	6272.33	8168.46	8555.72	29776.4	44412.8	36783.6	17516.2	47997.5	26325	350966	5799.13	34197.9	41502.8	47092.1	58931.6	16165.5	40147.6	69942.8	30614.8	16221.6	10207.1	24931	9482.29	14670.6
M146T373	146.116	373.212	M+	(3-Carboxypropyl)trimethylammonium cation	20975.7	23675	34785.4	25660.2	18869.5	54741.1	26751.8	76226.6	34035.5	34593.5	27359.6	66930.3	97471.1	45713.8	52374.3	60183	30945.3	66375.3	12383.5	28169.8	21302.1	46749.8	106110	37359.9	198024	460801	251745	206890	236947	78295.4	286256	49610.5	226698	114888	535687	195957	57537.8	158121	267533	73716.6	35104.6	34264.4	124941	65057.2	83311.7
M170T64	170.079	63.615	(M+H)+	Pyridoxine	7631.19	9446.47	7995.41	8318.25	7500.35	9191.22	8978.48	8482.48	8314.5	9409.92	8986.64	9947.15	9411.09	8721.54	6491.07	8714.58	8422.28	17978.3	8662.12	8465.12	9181.18	9231.08	13493	9474.65	9542.56	12312.2	8809	9585.5	12886.3	769.243	17420	11631.5	15522.9	9950.28	22969.5	17440.9	12423.6	15051.8	18420.7	16287.8	13287	11434.1	55257.3	39530	16160.1
M823T229	823.446	229.444	(M-H)-	Nodularin	4689.57	6173.03	7001.34	5424.89	4677.18	28931.2	7506.42	7732.03	22228.4	10350.4	4276.85	13763.2	11270.4	3613.03	10957.8	9654.44	7365.07	16432.8	5796.57	7779.94	12968.3	7429.41	14877.7	31517.1	3337.72	4232.22	4157.39	1175.76	4795.36	3113.12	9395.96	5568.53	5779.11	3004.35	2922.74	5321.73	1779.23	3365.19	3318.04	3174.18	2148.92	6635.22	3162.32	1713.1	1640.69
M339T28	339.199	28.14	(M-H)-	Norethindrone Acetate	119853	201226	143378	122233	101414	189432	226326	200444	303811	172908	214942	178397	683096	205426	173646	414554	465304	579312	268270	324100	171670	331873	274373	251740	162913	89939	51987.9	46202.7	242834	119237	236399	137350	193706	310584	252755	92729.8	231160	405488	349072	275382	313397	358149	190152	205620	275236
M291T94_1	291.085	94.309	(M+H)+	(+)-Catechin	33899.8	11998.9	34291.1	36068.1	26298.5	35012.6	24564.3	108650	108113	219702	253038	36131.9	12041.3	16558.8	49890.5	34414.1	23172.7	30419.7	22098.6	8696.33	6617.4	45098.3	10584.7	13762.7	27683.2	25257.3	12916.1	13679.9	11671.7	24748.3	22506.3	38207.7	39375.2	38900.5	14099.1	24131.5	31008.9	30970.3	7997.63	12419.2	25076.2	15987.8	12699	5328.9	6690.85
M285T149	285.075	149.147	(M+H)+	Genkwanin	118036	60862.9	80956.5	120922	129646	445371	202610	229106	252225	288483	200168	314038	150539	138680	98459.5	143132	154168	262064	142282	182570	159369	208375	158906	140258	1541.26	1085.38	4570.89	2882.38	1543.19	3930.82	2773.16	2178.29	2375.44	12987.1	2097.44	4514.91	4969.59	1857.49	2084.44	2477.22	3746.12	1467.03	4820.87	3103.48	2970.36
M563T329	563.138	328.599	(M-H)-	APIIN	1764.6	1049.09	2033.16	1747.34	1368.54	6392.87	4542.42	6502.99	5779.5	8383.18	3952.09	9052.39	2695.97	1611.85	9516.86	3414.85	1841.31	21060.3	1912.1	2204.51	1448.35	7167.46	4625.55	14855.9	10938.2	11006.2	14358.4	6572.3	23618.5	3004.43	25294.4	23381.2	35150.3	24012.5	19823.7	15278.3	4474.5	8829.63	10083.5	5882.4	2676.27	3346.49	7551.1	3705.26	4395.15
M463T133	463.122	133.032	M+	Peonidin 3-galactoside cation	863.456	3149.26	2569.16	1841.15	3021.6	3681.99	3774.29	3905.33	4288.86	4174.88	4265.77	6385.31	3226.22	3569.64	3378.95	2256.4	3071.55	4816.56	3397.75	4594.28	2965.65	2945.39	3666.88	4130.58	21824.8	20169.2	13916	5293.39	28384.2	12831.5	63977.7	33310.5	33498.4	7915.45	22403.8	24350.1	31750.9	29194	23513.2	16087.5	14400.6	27976.4	29117.3	13254.5	11768.4
M285T228	285.075	228.438	(M+H)+	Glycitein	4706.67	3508.52	3901.01	7561.28	7565.79	26849.9	19625.2	23440.7	27073.3	21365.7	15823.2	22077.3	5919.51	5750.76	11213.3	8179.54	7782.34	26881.1	9057.15	6999.08	8677.67	12635.9	7757.94	14100.1	4261.61	2045.13	3088.32	2067.16	4740.73	2052.95	3293.02	3107.75	2651.48	2328.44	3548.33	2715.44	1745.58	2328.93	2386.62	1839.58	1305.94	2180.65	2234.29	1677.16	1328.94
M447T147	447.127	147.156	(M+H)+	Sissotrin	18254.2	17625.1	18466.4	32921.7	34571.7	121751	48379.5	57895.3	62475.5	75759.7	49378.1	68859.2	27193	30381.7	19374.5	31612.4	32862.6	65224.1	31363.2	38658.1	41979.4	49232.2	38285.1	32489.9	2151.67	1686.7	1709.51	1360.6	2517.4	1704.71	2132.62	1879.04	2101.42	3038.13	2127.38	1923.81	1818.91	1899.04	1949.49	1840.82	1619.33	1922.76	2203.24	1763.86	1707.21
M527T152	527.083	152.066	(M+K)+	6''-O-Acetylglycitin	156749	44294.8	77454	94763.8	104621	295512	196212	199581	204030	215606	167165	316709	190104	157546	108855	144931	166205	198338	142457	174660	126985	214676	149034	93471.5	1690.07	967.952	2397.59	1277.28	1538.58	990.026	2001.21	2287.8	2569.68	13624.7	1259.77	1355.42	1269.74	1679.6	1435.91	1203.6	970.964	1119.87	1099.79	1708.69	623.098
M802T203	802.475	203.39	(M-H)-	Tacrolimus	8634.8	9388.29	15704.9	21696.5	9848.51	2863.73	4252.69	9343.81	7165.22	13532.7	11998.1	9269.11	6704.55	6409.42	17344.5	11696	6591.98	1714.77	3601.77	3962.92	4702.89	5153.53	2030.09	1472.16	9093.12	6385.78	1799.87	4666.84	4990.78	6294.8	2435.79	1041.74	2052.28	6140.85	2823.61	3113.94	3510.23	2146.32	4458.69	3604.99	1483.55	3293.99	1963.73	1290.73	4135.8
M577T81	577.132	80.828	(M+H)+	Procyanidin A2	21281.4	24073	17744.7	31814.2	16550.3	23268.4	40542.6	23064.8	20061.7	15663.2	36102	15406	25546.9	29854.8	18979.7	26590	21573.5	8151.17	31250.4	21060	29797.3	37673.7	23696.6	15370.3	12960.1	16580.5	14375.7	13390.9	7975.93	25351.1	11868.9	16879.4	17672.4	28968.2	21926.4	38284.9	21030.8	29502.8	33231.9	17531.6	24619.2	37411.8	21878.6	30652.5	29684.9
M579T206	579.147	205.584	(M+H)+	Procyanidin B2	4528.09	1532.44	2651.97	2028.43	7027.71	27269.7	17528.4	48752.9	55898	124614	140196	51331.2	8412.23	7020.76	26796.4	10335.9	10502.7	34982.1	4901.73	2928.19	3761.27	31614.3	7723.7	31255.2	3904.04	1311.13	813.089	4095.34	8136.71	546.569	3081.78	1817.06	13707.6	6991.05	3424.95	1101.34	2439.43	652.261	1464.94	745.496	895.69	1040.25	1171.71	1634.79	1206.76
M577T187	577.132	186.77	(M+H)+	Procyanidin A1	12010.9	9568.96	7242.36	6182.24	20459.3	15943.8	24249.1	36712.2	33794.2	53993.6	67613.6	33660.3	15213.1	20392.4	13845.7	17861.6	25126	25479.7	28251.3	10129.2	13229.6	41603.7	15104.4	26818	12086.8	6484.5	7135.1	6399.68	21270.5	5598.6	22892.3	12041.3	13518.2	24810.5	20333.7	10156.5	21686.7	10713.1	14718.3	9043.31	11495.9	13119.1	6661.86	6984.63	9447.67
M515T101	515.299	100.82	(M-H)-	Adynerin	46573.1	120546	65777.8	25428.8	45896.5	111219	44361.4	83988	364246	141598	142520	55545.4	66799.9	62072.7	73735.2	150041	73694.4	90148.9	24761.4	93334.2	12000.7	255353	31139.3	32822.1	80861.1	293583	17876.8	20534.2	125650	87741.5	73096.9	5476.89	37452.1	52134.1	15039	30562.7	19793.2	39425.5	23107.1	30160.7	9206.19	15318.3	9922.79	3985.88	9753.46
M1130T220	1129.52	220.153	(M-H)-	Aescin	35848.4	8283.26	25758.9	41375.1	18245.5	51503.7	25652	47044.4	65585.6	51446.5	25709.3	53513	28159.3	20568.9	58410.4	29984.5	21750.1	115368	25538.3	22035.5	15138.6	26090.6	19806.3	33883.7	88454.9	139626	130502	108146	129018	53630.9	226818	353668	157668	132174	143073	169327	65300.5	132027	110879	138532	140174	36171.3	60531.8	72285.2	63425.9
M495T320	495.204	320.311	(M-H2O-H)-	Nomilin	1701.75	1373.51	561.922	1901.89	3564.99	2301.46	1353.08	3746.92	2654.65	3119.55	2542.78	1599.05	1412.01	2030.52	2392.22	1505.9	1463.2	2237.65	2589.56	555.208	1112.97	3334.04	2514.1	4477.96	79257.1	69355	19207.8	49888.1	27799.2	8745.66	20641.7	36927.5	22508.3	16092.9	37542	31463.4	65311.5	24682.4	29885.1	18145.3	14810	10951.1	9127.52	7717.42	31878.7
[truncated: 3 more columns]
